# Supplementary material for: μ-Oxido-bis­{bis­[(penta­fluoro­phen­yl)methano­lato](η5-penta­methyl­cyclo­penta­dien­yl)titanium(IV)}
Source: Acta Crystallogr Sect E Struct Rep Online. 2011 Jul 16;67(Pt 8):m1104. doi: 10.1107/S1600536811027814 (PMC3212174; doi:10.1107/S1600536811027814)
Supplement: Supplementary file 1 [file e-67-m1104-sup1.cif]

##############################################################################
#                                                                            #
# This CIF contains the data in a paper accepted for publication in          #
# Acta Crystallographica Section E. It conforms to the requirements of       #
# Notes for Authors for Acta Crystallographica Section E, and has been       #
# peer reviewed under the auspices of the IUCr Commission on Journals.       #
#                                                                            #
# Full details of the Crystallographic Information File format               #
# are given in the paper "The Crystallographic Information File (CIF):       #
# a New Standard Archive File for Crystallography" by S. R. Hall, F. H.      #
# Allen and I. D. Brown [Acta Cryst. (1991), A47, 655-685].                  #
#                                                                            #
# The current version of the core CIF dictionary is obtainable from          #
# ftp://ftp.iucr.org/pub/cif_core.dic.                                       #
#                                                                            #
# Software is freely available for graphical display of the structure(s)     #
# in this CIF. For information consult the CIF software page                 #
# http://www.iucr.org/resources/cif/software.                                #
#                                                                            #
# This file may be used for bona fide research purposes within the           #
# scientific community so long as proper attribution is given to the journal # 
# article from which it was obtained.                                        #
#                                                                            #
##############################################################################
data_I
_audit_creation_method     SHELXL-97
_chemical_name_systematic
;
\m-Oxido-bis{bis[(pentafluorophenyl)methanolato](\h^5^-
pentamethylcyclopentadienyl)titanium(IV)}
;
_chemical_name_common     ?
_chemical_formula_moiety     ?
_chemical_formula_sum     'C48 H38 F20 O5 Ti2'
_chemical_formula_iupac     '[Ti2 (C10 H15)2 (C7 H2 F5 O)4 O]'
_chemical_formula_weight     1170.58
_chemical_melting_point     ?
_symmetry_cell_setting     monoclinic
_symmetry_space_group_name_H-M     'P 21/n'
loop_
    _symmetry_equiv_pos_as_xyz
    'x, y, z'
    '-x+1/2, y+1/2, -z+1/2'
    '-x, -y, -z'
    'x-1/2, -y-1/2, z-1/2'
_cell_length_a     11.371(2)
_cell_length_b     16.113(3)
_cell_length_c     27.340(6)
_cell_angle_alpha     90.00
_cell_angle_beta     90.75(3)
_cell_angle_gamma     90.00
_cell_volume     5008.8(17)
_cell_formula_units_Z     4
_cell_measurement_reflns_used     11233
_cell_measurement_theta_min     1.47
_cell_measurement_theta_max     28.39
_cell_measurement_temperature     293(2)
_exptl_crystal_description     block
_exptl_crystal_colour     yellow
_exptl_crystal_size_max     0.15
_exptl_crystal_size_mid     0.12
_exptl_crystal_size_min     0.10
_exptl_crystal_density_diffrn     1.552
_exptl_crystal_density_meas     ?
_exptl_crystal_density_method     'not measured'
_exptl_crystal_F_000     2360
_exptl_absorpt_coefficient_mu     0.438
_exptl_absorpt_correction_type     multi-scan
_exptl_absorpt_process_details     '(SADABS; Bruker, 2004)'
_exptl_absorpt_correction_T_min     0.94
_exptl_absorpt_correction_T_max     0.96
_exptl_special_details     ?
_diffrn_ambient_temperature     293(2)
_diffrn_radiation_type     MoK\a
_diffrn_radiation_wavelength     0.71073
_diffrn_radiation_source     'fine-focus sealed tube'
_diffrn_radiation_monochromator     graphite
_diffrn_measurement_device_type     'Bruker SMART 1K CCD'
_diffrn_measurement_method     'profile data from /omega scans'
_diffrn_detector_area_resol_mean     ?
_diffrn_reflns_number     28465
_diffrn_reflns_av_R_equivalents     0.0424
_diffrn_reflns_av_sigmaI/netI     0.0628
_diffrn_reflns_theta_min     1.47
_diffrn_reflns_theta_max     28.39
_diffrn_reflns_theta_full     25.50
_diffrn_measured_fraction_theta_max     0.893
_diffrn_measured_fraction_theta_full     0.995
_diffrn_reflns_limit_h_min     -14
_diffrn_reflns_limit_h_max     14
_diffrn_reflns_limit_k_min     -20
_diffrn_reflns_limit_k_max     18
_diffrn_reflns_limit_l_min     -35
_diffrn_reflns_limit_l_max     36
_diffrn_standards_number     25
_diffrn_standards_interval_count     3
_diffrn_standards_interval_time     120
_diffrn_standards_decay_%     0
_refine_special_details
;
Refinement of <i>F</i>^2^ against ALL reflections. The weighted <i>R</i>-factor
<i>wR</i> and goodness of fit <i>S</i> are based on <i>F</i>^2^, conventional
<i>R</i>-factors <i>R</i> are based on <i>F</i>, with <i>F</i> set to zero for
negative <i>F</i>^2^. The threshold expression of <i>F</i>^2^ >
\s(<i>F</i>^2^) is used only for calculating <i>R</i>-factors(gt) <i>etc</i>.
and is not relevant to the choice of reflections for refinement.
<i>R</i>-factors based on <i>F</i>^2^ are statistically about twice as large
as those based on <i>F</i>, and <i>R</i>- factors based on ALL data will be
even larger.
;
_reflns_number_total     11233
_reflns_number_gt     5333
_reflns_threshold_expression     I>2\s(I)
_refine_ls_structure_factor_coef     Fsqd
_refine_ls_matrix_type     full
_refine_ls_R_factor_all     0.1422
_refine_ls_R_factor_gt     0.0753
_refine_ls_wR_factor_gt     0.1888
_refine_ls_wR_factor_ref     0.2210
_refine_ls_goodness_of_fit_ref     1.028
_refine_ls_restrained_S_all     1.028
_refine_ls_number_reflns     11233
_refine_ls_number_parameters     686
_refine_ls_number_restraints     0
_refine_ls_hydrogen_treatment     constr
_refine_ls_weighting_scheme     calc
_refine_ls_weighting_details
         'calc w=1/[\s^2^(Fo^2^)+(0.0816P)^2^+3.8803P] where P=(Fo^2^+2Fc^2^)/3'
_atom_sites_solution_hydrogens     geom
_atom_sites_solution_primary     direct
_atom_sites_solution_secondary     difmap
_refine_ls_shift/su_max     0.093
_refine_ls_shift/su_mean     0.001
_refine_diff_density_max     0.332
_refine_diff_density_min     -0.368
_refine_ls_extinction_method     none
_refine_ls_extinction_coef     ?
loop_
    _atom_type_symbol
    _atom_type_description
    _atom_type_scat_dispersion_real
    _atom_type_scat_dispersion_imag
    _atom_type_scat_source
    'C' 'C' 0.0033 0.0016
                         'International Tables Vol C Tables 4.2.6.8 and 6.1.1.4'
    'H' 'H' 0.0000 0.0000
                         'International Tables Vol C Tables 4.2.6.8 and 6.1.1.4'
    'O' 'O' 0.0106 0.0060
                         'International Tables Vol C Tables 4.2.6.8 and 6.1.1.4'
    'Ti' 'Ti' 0.2776 0.4457
                         'International Tables Vol C Tables 4.2.6.8 and 6.1.1.4'
    'F' 'F' 0.0171 0.0103
                         'International Tables Vol C Tables 4.2.6.8 and 6.1.1.4'
_computing_data_collection     'SMART (Bruker, 2004)'
_computing_cell_refinement     'SAINT (Bruker, 2004)'
_computing_data_reduction     'SAINT (Bruker, 2004)'
_computing_structure_solution     'SHELXS97 (Sheldrick, 2008)'
_computing_structure_refinement     'SHELXL97 (Sheldrick, 2008)'
_computing_molecular_graphics     'ORTEP-3 (Farrugia, 1997)'
_computing_publication_material     'SHELXTL (Sheldrick, 2008)'
loop_
    _atom_site_type_symbol
    _atom_site_label
    _atom_site_fract_x
    _atom_site_fract_y
    _atom_site_fract_z
    _atom_site_U_iso_or_equiv
    _atom_site_adp_type
    _atom_site_calc_flag
    _atom_site_refinement_flags
    _atom_site_occupancy
    _atom_site_symmetry_multiplicity
    _atom_site_disorder_assembly
    _atom_site_disorder_group
    Ti Ti1 0.69905(7) 0.70860(5) 0.55446(3) 0.0610(2) Uani d . 1 1 . .
    O O2 0.8245(4) 0.7653(2) 0.52971(14) 0.1012(12) Uani d . 1 1 . .
    O O3 0.5859(3) 0.78829(19) 0.55607(12) 0.0817(10) Uani d . 1 1 . .
    C C1 0.7536(6) 0.6170(3) 0.48979(19) 0.0849(15) Uani d . 1 1 . .
    C C2 0.7485(5) 0.5714(3) 0.53312(18) 0.0754(13) Uani d . 1 1 . .
    C C3 0.6306(5) 0.5716(3) 0.54909(18) 0.0737(13) Uani d . 1 1 . .
    C C4 0.5607(5) 0.6174(3) 0.5159(2) 0.0789(14) Uani d . 1 1 . .
    C C5 0.6388(6) 0.6466(3) 0.47879(19) 0.0864(16) Uani d . 1 1 . .
    C C6 0.8620(7) 0.6320(4) 0.4601(2) 0.125(2) Uani d . 1 1 . .
    H H6A 0.8709 0.5880 0.4368 0.187 Uiso calc R 1 1 . .
    H H6B 0.9297 0.6337 0.4814 0.187 Uiso calc R 1 1 . .
    H H6C 0.8546 0.6840 0.4432 0.187 Uiso calc R 1 1 . .
    C C7 0.8491(6) 0.5271(4) 0.5581(2) 0.1062(19) Uani d . 1 1 . .
    H H7A 0.9218 0.5533 0.5496 0.159 Uiso calc R 1 1 . .
    H H7B 0.8502 0.4701 0.5479 0.159 Uiso calc R 1 1 . .
    H H7C 0.8393 0.5297 0.5929 0.159 Uiso calc R 1 1 . .
    C C8 0.5845(6) 0.5283(3) 0.5939(2) 0.108(2) Uani d . 1 1 . .
    H H8A 0.5724 0.4706 0.5868 0.162 Uiso calc R 1 1 . .
    H H8B 0.5112 0.5531 0.6031 0.162 Uiso calc R 1 1 . .
    H H8C 0.6405 0.5338 0.6203 0.162 Uiso calc R 1 1 . .
    C C9 0.4290(5) 0.6286(4) 0.5177(3) 0.116(2) Uani d . 1 1 . .
    H H9A 0.4085 0.6543 0.5481 0.175 Uiso calc R 1 1 . .
    H H9B 0.3912 0.5755 0.5152 0.175 Uiso calc R 1 1 . .
    H H9C 0.4036 0.6632 0.4910 0.175 Uiso calc R 1 1 . .
    C C10 0.6041(7) 0.6995(4) 0.4354(2) 0.128(3) Uani d . 1 1 . .
    H H10A 0.5255 0.7199 0.4396 0.192 Uiso calc R 1 1 . .
    H H10B 0.6072 0.6667 0.4061 0.192 Uiso calc R 1 1 . .
    H H10C 0.6573 0.7454 0.4329 0.192 Uiso calc R 1 1 . .
    C C11 0.8684(5) 0.8437(4) 0.54140(19) 0.0925(17) Uani d . 1 1 . .
    H H11A 0.9106 0.8415 0.5724 0.111 Uiso calc R 1 1 . .
    H H11B 0.8039 0.8827 0.5445 0.111 Uiso calc R 1 1 . .
    C C12 0.9504(5) 0.8725(3) 0.50152(17) 0.0759(14) Uani d . 1 1 . .
    C C13 0.9147(6) 0.9216(4) 0.4638(2) 0.0933(16) Uani d . 1 1 . .
    C C14 0.9891(8) 0.9446(4) 0.4263(2) 0.106(2) Uani d . 1 1 . .
    C C15 1.1016(7) 0.9178(4) 0.4267(2) 0.0913(17) Uani d . 1 1 . .
    C C16 1.1403(6) 0.8705(4) 0.4621(2) 0.1034(19) Uani d . 1 1 . .
    C C17 1.0658(6) 0.8480(5) 0.4991(2) 0.107(2) Uani d . 1 1 . .
    C C18 0.5031(5) 0.8380(3) 0.5324(2) 0.0943(18) Uani d . 1 1 . .
    H H18A 0.4386 0.8040 0.5204 0.113 Uiso calc R 1 1 . .
    H H18B 0.5387 0.8653 0.5047 0.113 Uiso calc R 1 1 . .
    C C19 0.4570(5) 0.9025(3) 0.56781(18) 0.0741(13) Uani d . 1 1 . .
    C C20 0.5065(5) 0.9798(3) 0.57017(17) 0.0717(13) Uani d . 1 1 . .
    C C21 0.4703(6) 1.0389(3) 0.6014(2) 0.0881(16) Uani d . 1 1 . .
    C C22 0.3829(7) 1.0218(5) 0.6323(2) 0.108(2) Uani d . 1 1 . .
    C C23 0.3295(6) 0.9449(6) 0.6332(3) 0.112(2) Uani d . 1 1 . .
    C C24 0.3685(5) 0.8864(4) 0.6001(2) 0.0929(17) Uani d . 1 1 . .
    F F1 0.8044(4) 0.9505(3) 0.46415(17) 0.1629(18) Uani d . 1 1 . .
    F F2 0.9501(5) 0.9957(4) 0.39154(18) 0.204(2) Uani d . 1 1 . .
    F F3 1.1743(4) 0.9407(3) 0.39052(12) 0.1376(15) Uani d . 1 1 . .
    F F4 1.2526(4) 0.8409(4) 0.46138(18) 0.181(2) Uani d . 1 1 . .
    F F5 1.1099(4) 0.7965(4) 0.53375(18) 0.198(3) Uani d . 1 1 . .
    F F6 0.5955(3) 0.9989(2) 0.54001(12) 0.1019(9) Uani d . 1 1 . .
    F F7 0.5204(4) 1.1147(2) 0.60132(13) 0.1307(13) Uani d . 1 1 . .
    F F8 0.3461(5) 1.0802(3) 0.66365(16) 0.174(2) Uani d . 1 1 . .
    F F9 0.2437(4) 0.9261(4) 0.66401(18) 0.179(2) Uani d . 1 1 . .
    F F10 0.3191(3) 0.8103(3) 0.60010(17) 0.1395(15) Uani d . 1 1 . .
    O O1 0.7342(3) 0.69325(18) 0.61865(9) 0.0667(8) Uani d . 1 1 . .
    Ti Ti2 0.81195(7) 0.68839(5) 0.67745(3) 0.0597(2) Uani d . 1 1 . .
    O O4 0.8194(4) 0.57809(19) 0.69042(12) 0.1022(13) Uani d . 1 1 . .
    O O5 0.9614(3) 0.7123(2) 0.66251(14) 0.0936(11) Uani d . 1 1 . .
    C C31 0.6899(5) 0.7044(3) 0.74743(17) 0.0774(14) Uani d . 1 1 . .
    C C32 0.8021(5) 0.7342(3) 0.76018(17) 0.0824(15) Uani d . 1 1 . .
    C C33 0.8252(5) 0.8052(3) 0.7312(2) 0.0831(15) Uani d . 1 1 . .
    C C34 0.7267(4) 0.8178(3) 0.69964(16) 0.0660(12) Uani d . 1 1 . .
    C C35 0.6423(4) 0.7559(3) 0.71042(16) 0.0694(12) Uani d . 1 1 . .
    C C36 0.6248(6) 0.6332(4) 0.7709(2) 0.119(2) Uani d . 1 1 . .
    H H36A 0.5641 0.6547 0.7913 0.179 Uiso calc R 1 1 . .
    H H36B 0.6788 0.6008 0.7903 0.179 Uiso calc R 1 1 . .
    H H36C 0.5903 0.5988 0.7458 0.179 Uiso calc R 1 1 . .
    C C37 0.8847(7) 0.6981(4) 0.7996(2) 0.134(3) Uani d . 1 1 . .
    H H37A 0.9644 0.7011 0.7886 0.201 Uiso calc R 1 1 . .
    H H37B 0.8642 0.6413 0.8056 0.201 Uiso calc R 1 1 . .
    H H37C 0.8772 0.7295 0.8292 0.201 Uiso calc R 1 1 . .
    C C38 0.9330(5) 0.8588(4) 0.7340(3) 0.122(2) Uani d . 1 1 . .
    H H38A 0.9996 0.8257 0.7435 0.183 Uiso calc R 1 1 . .
    H H38B 0.9215 0.9020 0.7577 0.183 Uiso calc R 1 1 . .
    H H38C 0.9468 0.8832 0.7025 0.183 Uiso calc R 1 1 . .
    C C39 0.7106(5) 0.8856(3) 0.66303(19) 0.0887(16) Uani d . 1 1 . .
    H H39A 0.6527 0.9240 0.6745 0.133 Uiso calc R 1 1 . .
    H H39B 0.6848 0.8623 0.6324 0.133 Uiso calc R 1 1 . .
    H H39C 0.7839 0.9140 0.6587 0.133 Uiso calc R 1 1 . .
    C C40 0.5229(4) 0.7467(4) 0.6860(2) 0.0907(16) Uani d . 1 1 . .
    H H40A 0.4672 0.7818 0.7021 0.136 Uiso calc R 1 1 . .
    H H40B 0.4976 0.6900 0.6882 0.136 Uiso calc R 1 1 . .
    H H40C 0.5279 0.7624 0.6523 0.136 Uiso calc R 1 1 . .
    C C41 0.8105(7) 0.5068(4) 0.7180(2) 0.125(3) Uani d . 1 1 . .
    H H41A 0.7303 0.4863 0.7160 0.150 Uiso calc R 1 1 . .
    H H41B 0.8283 0.5195 0.7519 0.150 Uiso calc R 1 1 . .
    C C42 0.8924(7) 0.4408(3) 0.7007(2) 0.0924(18) Uani d . 1 1 . .
    C C43 0.8583(9) 0.3820(5) 0.6683(3) 0.122(3) Uani d . 1 1 . .
    C C44 0.9326(15) 0.3222(6) 0.6522(4) 0.168(6) Uani d . 1 1 . .
    C C45 1.040(2) 0.3138(8) 0.6691(6) 0.227(12) Uani d . 1 1 . .
    C C46 1.0770(10) 0.3707(8) 0.7006(5) 0.167(5) Uani d . 1 1 . .
    C C47 1.0072(9) 0.4328(5) 0.7174(3) 0.116(2) Uani d . 1 1 . .
    C C48 1.0701(6) 0.7212(4) 0.6445(3) 0.131(3) Uani d . 1 1 . .
    H H48A 1.0995 0.7758 0.6535 0.157 Uiso calc R 1 1 . .
    H H48B 1.0652 0.7190 0.6091 0.157 Uiso calc R 1 1 . .
    C C49 1.1562(5) 0.6578(4) 0.6617(2) 0.0864(15) Uani d . 1 1 . .
    C C50 1.1885(6) 0.5919(5) 0.6337(3) 0.116(2) Uani d . 1 1 . .
    C C51 1.2669(8) 0.5338(6) 0.6502(5) 0.147(4) Uani d . 1 1 . .
    C C52 1.3168(7) 0.5416(6) 0.6956(6) 0.153(5) Uani d . 1 1 . .
    C C53 1.2846(7) 0.6067(9) 0.7226(4) 0.147(4) Uani d . 1 1 . .
    C C54 1.2078(6) 0.6612(5) 0.7071(3) 0.109(2) Uani d . 1 1 . .
    F F11 0.7497(6) 0.3814(3) 0.6495(2) 0.188(2) Uani d . 1 1 . .
    F F12 0.9017(10) 0.2631(3) 0.61979(19) 0.302(6) Uani d . 1 1 . .
    F F13 1.1190(9) 0.2577(4) 0.6560(3) 0.299(5) Uani d . 1 1 . .
    F F14 1.1894(7) 0.3709(5) 0.7238(3) 0.254(4) Uani d . 1 1 . .
    F F15 1.0435(5) 0.4887(3) 0.7512(2) 0.183(2) Uani d . 1 1 . .
    F F16 1.1434(4) 0.5844(5) 0.5889(2) 0.211(3) Uani d . 1 1 . .
    F F17 1.2997(5) 0.4713(4) 0.6225(4) 0.292(5) Uani d . 1 1 . .
    F F18 1.3946(4) 0.4883(4) 0.7126(4) 0.282(5) Uani d . 1 1 . .
    F F19 1.3326(4) 0.6190(5) 0.7685(2) 0.236(4) Uani d . 1 1 . .
    F F20 1.1797(4) 0.7275(4) 0.7355(2) 0.189(2) Uani d . 1 1 . .
loop_
    _atom_site_aniso_label
    _atom_site_aniso_U_11
    _atom_site_aniso_U_22
    _atom_site_aniso_U_33
    _atom_site_aniso_U_12
    _atom_site_aniso_U_13
    _atom_site_aniso_U_23
    Ti1 0.0713(5) 0.0558(5) 0.0559(4) -0.0022(4) 0.0000(4) -0.0057(3)
    O2 0.117(3) 0.088(3) 0.100(3) -0.030(2) 0.037(2) -0.002(2)
    O3 0.097(2) 0.0652(19) 0.083(2) 0.0188(18) -0.0219(18) -0.0168(16)
    C1 0.107(5) 0.081(3) 0.067(3) 0.011(3) 0.006(3) -0.016(3)
    C2 0.092(4) 0.058(3) 0.076(3) 0.006(3) -0.004(3) -0.015(2)
    C3 0.091(4) 0.056(3) 0.073(3) -0.007(3) -0.007(3) -0.011(2)
    C4 0.083(4) 0.068(3) 0.086(4) -0.002(3) -0.010(3) -0.029(3)
    C5 0.126(5) 0.068(3) 0.065(3) 0.010(3) -0.015(3) -0.021(2)
    C6 0.148(6) 0.123(5) 0.104(5) 0.011(5) 0.052(5) -0.014(4)
    C7 0.120(5) 0.086(4) 0.111(5) 0.029(4) -0.011(4) -0.004(3)
    C8 0.134(5) 0.078(4) 0.112(5) -0.036(4) 0.013(4) -0.006(3)
    C9 0.094(5) 0.093(4) 0.162(6) -0.006(4) -0.030(4) -0.049(4)
    C10 0.206(8) 0.106(5) 0.072(4) 0.038(5) -0.032(4) -0.015(3)
    C11 0.103(4) 0.102(4) 0.073(3) -0.027(3) 0.015(3) -0.004(3)
    C12 0.091(4) 0.072(3) 0.065(3) -0.021(3) -0.001(3) 0.002(2)
    C13 0.090(4) 0.095(4) 0.095(4) 0.012(3) -0.003(3) 0.005(3)
    C14 0.139(6) 0.100(4) 0.077(4) 0.000(4) -0.013(4) 0.032(3)
    C15 0.125(5) 0.084(4) 0.065(3) -0.032(4) 0.008(4) 0.003(3)
    C16 0.073(4) 0.141(6) 0.097(4) -0.020(4) -0.003(3) 0.027(4)
    C17 0.085(4) 0.149(6) 0.086(4) -0.028(4) -0.015(3) 0.045(4)
    C18 0.117(5) 0.076(3) 0.090(4) 0.027(3) -0.035(3) -0.023(3)
    C19 0.082(4) 0.063(3) 0.076(3) 0.012(3) -0.026(3) -0.002(2)
    C20 0.077(3) 0.075(3) 0.063(3) 0.015(3) -0.009(3) -0.001(2)
    C21 0.117(5) 0.071(3) 0.077(3) 0.015(3) -0.018(3) -0.011(3)
    C22 0.133(6) 0.113(5) 0.079(4) 0.048(5) 0.006(4) -0.010(4)
    C23 0.097(5) 0.147(7) 0.093(5) 0.032(5) 0.011(4) 0.015(5)
    C24 0.075(4) 0.092(4) 0.112(5) -0.003(3) -0.013(4) 0.019(4)
    F1 0.138(4) 0.185(4) 0.166(4) 0.057(3) 0.015(3) 0.049(3)
    F2 0.241(6) 0.220(5) 0.152(4) 0.044(5) 0.006(4) 0.114(4)
    F3 0.179(4) 0.147(3) 0.088(2) -0.053(3) 0.040(2) 0.011(2)
    F4 0.089(3) 0.274(6) 0.180(4) -0.008(3) 0.018(3) 0.079(4)
    F5 0.116(3) 0.320(7) 0.160(4) 0.005(4) -0.004(3) 0.145(5)
    F6 0.110(2) 0.104(2) 0.092(2) 0.0002(19) 0.0026(19) 0.0058(17)
    F7 0.190(4) 0.075(2) 0.126(3) 0.008(2) -0.026(3) -0.0211(19)
    F8 0.221(5) 0.174(4) 0.127(3) 0.085(4) 0.029(3) -0.041(3)
    F9 0.122(3) 0.256(6) 0.160(4) 0.032(4) 0.055(3) 0.048(4)
    F10 0.110(3) 0.122(3) 0.185(4) -0.032(2) -0.029(3) 0.031(3)
    O1 0.080(2) 0.0655(18) 0.0538(16) 0.0010(16) -0.0096(14) -0.0077(13)
    Ti2 0.0718(5) 0.0506(4) 0.0566(4) 0.0001(4) -0.0018(4) -0.0008(3)
    O4 0.176(4) 0.0509(19) 0.080(2) 0.005(2) 0.013(2) 0.0099(16)
    O5 0.063(2) 0.115(3) 0.102(3) -0.003(2) -0.002(2) -0.004(2)
    C31 0.092(4) 0.082(3) 0.059(3) 0.002(3) 0.012(3) 0.001(2)
    C32 0.106(4) 0.082(4) 0.059(3) 0.020(3) -0.010(3) -0.016(3)
    C33 0.082(4) 0.077(3) 0.090(4) 0.000(3) -0.005(3) -0.031(3)
    C34 0.074(3) 0.057(3) 0.067(3) 0.005(2) 0.001(2) -0.010(2)
    C35 0.067(3) 0.080(3) 0.061(3) 0.009(3) 0.005(2) -0.007(2)
    C36 0.138(6) 0.120(5) 0.100(4) 0.015(4) 0.046(4) 0.030(4)
    C37 0.174(7) 0.145(6) 0.081(4) 0.046(5) -0.052(4) -0.012(4)
    C38 0.096(5) 0.093(4) 0.177(7) -0.010(4) -0.026(4) -0.054(4)
    C39 0.119(5) 0.057(3) 0.090(4) 0.014(3) 0.003(3) -0.003(2)
    C40 0.071(3) 0.102(4) 0.099(4) 0.003(3) 0.003(3) -0.007(3)
    C41 0.194(7) 0.071(4) 0.112(5) 0.021(4) 0.045(5) 0.031(3)
    C42 0.152(6) 0.047(3) 0.079(4) -0.004(4) 0.021(4) 0.018(3)
    C43 0.185(9) 0.074(5) 0.108(5) -0.005(5) 0.003(5) 0.032(4)
    C44 0.340(19) 0.064(5) 0.102(6) 0.036(9) 0.053(9) 0.023(4)
    C45 0.42(3) 0.079(6) 0.181(14) 0.107(13) 0.170(18) 0.049(8)
    C46 0.128(8) 0.133(9) 0.242(13) 0.042(7) 0.059(8) 0.101(9)
    C47 0.155(8) 0.081(5) 0.113(5) -0.020(5) 0.007(5) 0.025(4)
    C48 0.106(5) 0.121(5) 0.167(7) 0.028(4) 0.044(5) 0.057(5)
    C49 0.067(3) 0.088(4) 0.104(4) 0.001(3) 0.018(3) 0.012(3)
    C50 0.070(4) 0.134(6) 0.144(6) 0.011(4) -0.002(4) -0.025(5)
    C51 0.076(5) 0.111(6) 0.255(12) 0.000(5) 0.001(6) -0.041(7)
    C52 0.068(5) 0.099(6) 0.292(15) 0.009(5) -0.003(7) 0.060(8)
    C53 0.076(5) 0.228(12) 0.137(7) -0.024(7) -0.012(5) 0.093(8)
    C54 0.076(4) 0.127(6) 0.123(6) -0.012(4) 0.019(4) 0.000(5)
    F11 0.253(6) 0.120(4) 0.188(5) -0.047(4) -0.073(5) 0.051(3)
    F12 0.694(18) 0.092(3) 0.121(4) -0.030(6) 0.017(6) -0.031(3)
    F13 0.437(12) 0.187(6) 0.277(8) 0.160(7) 0.208(9) 0.088(6)
    F14 0.164(6) 0.216(7) 0.382(11) 0.019(5) 0.028(6) 0.118(7)
    F15 0.235(6) 0.135(4) 0.178(4) -0.060(4) -0.047(4) 0.035(3)
    F16 0.127(4) 0.337(8) 0.168(4) 0.035(4) -0.018(3) -0.103(5)
    F17 0.138(4) 0.182(6) 0.557(14) 0.023(4) 0.039(6) -0.180(7)
    F18 0.104(3) 0.214(6) 0.527(13) 0.029(4) -0.027(5) 0.192(8)
    F19 0.110(4) 0.446(11) 0.151(4) -0.004(5) 0.001(3) 0.090(6)
    F20 0.130(4) 0.260(6) 0.177(5) -0.009(4) 0.018(3) -0.088(5)
_geom_special_details
;
All e.s.d.'s (except the e.s.d. in the dihedral angle between two l.s. planes)
are estimated using the full covariance matrix. The cell e.s.d.'s are taken
into account individually in the estimation of e.s.d.'s in distances, angles
and torsion angles; correlations between e.s.d.'s in cell parameters are only
used when they are defined by crystal symmetry. An approximate (isotropic)
treatment of cell e.s.d.'s is used for estimating e.s.d.'s involving l.s.
planes.
;
loop_
    _geom_bond_atom_site_label_1
    _geom_bond_atom_site_label_2
    _geom_bond_site_symmetry_2
    _geom_bond_distance
    _geom_bond_publ_flag
    Ti1 O1 . 1.812(3) ?
    Ti1 O3 . 1.819(3) ?
    Ti1 O2 . 1.831(4) ?
    Ti1 C3 . 2.345(5) ?
    Ti1 C2 . 2.357(5) ?
    Ti1 C4 . 2.389(5) ?
    Ti1 C5 . 2.390(5) ?
    Ti1 C1 . 2.392(5) ?
    O2 C11 . 1.394(6) ?
    O3 C18 . 1.389(6) ?
    C1 C2 . 1.396(7) ?
    C1 C5 . 1.419(8) ?
    C1 C6 . 1.504(8) ?
    C2 C3 . 1.415(7) ?
    C2 C7 . 1.505(7) ?
    C3 C4 . 1.408(7) ?
    C3 C8 . 1.509(7) ?
    C4 C5 . 1.437(8) ?
    C4 C9 . 1.510(8) ?
    C5 C10 . 1.509(7) ?
    C6 H6A . 0.9600 ?
    C6 H6B . 0.9600 ?
    C6 H6C . 0.9600 ?
    C7 H7A . 0.9600 ?
    C7 H7B . 0.9600 ?
    C7 H7C . 0.9600 ?
    C8 H8A . 0.9600 ?
    C8 H8B . 0.9600 ?
    C8 H8C . 0.9600 ?
    C9 H9A . 0.9600 ?
    C9 H9B . 0.9600 ?
    C9 H9C . 0.9600 ?
    C10 H10A . 0.9600 ?
    C10 H10B . 0.9600 ?
    C10 H10C . 0.9600 ?
    C11 C12 . 1.517(7) ?
    C11 H11A . 0.9700 ?
    C11 H11B . 0.9700 ?
    C11 C12 . 1.517(7) ?
    C12 C13 . 1.357(7) ?
    C12 C17 . 1.373(8) ?
    C13 F1 . 1.338(7) ?
    C13 C14 . 1.389(8) ?
    C14 F2 . 1.329(7) ?
    C14 C15 . 1.350(9) ?
    C15 C16 . 1.304(8) ?
    C15 F3 . 1.349(6) ?
    C16 F4 . 1.363(7) ?
    C16 C17 . 1.377(8) ?
    C17 F5 . 1.351(7) ?
    C18 C19 . 1.518(7) ?
    C18 H18A . 0.9700 ?
    C18 H18B . 0.9700 ?
    C19 C20 . 1.368(7) ?
    C19 C24 . 1.371(8) ?
    C20 C21 . 1.347(7) ?
    C20 F6 . 1.350(6) ?
    C21 C22 . 1.341(9) ?
    C21 F7 . 1.348(6) ?
    C22 F8 . 1.344(7) ?
    C22 C23 . 1.380(10) ?
    C23 F9 . 1.332(8) ?
    C23 C24 . 1.385(9) ?
    C24 F10 . 1.348(7) ?
    O1 Ti2 . 1.826(3) ?
    Ti2 O5 . 1.795(4) ?
    Ti2 O4 . 1.814(3) ?
    Ti2 C34 . 2.381(4) ?
    Ti2 C32 . 2.383(5) ?
    Ti2 C33 . 2.391(5) ?
    Ti2 C31 . 2.392(5) ?
    Ti2 C35 . 2.400(5) ?
    O4 C41 . 1.378(6) ?
    O5 C48 . 1.345(7) ?
    C31 C32 . 1.403(7) ?
    C31 C35 . 1.411(6) ?
    C31 C36 . 1.512(7) ?
    C32 C33 . 1.417(7) ?
    C32 C37 . 1.534(7) ?
    C33 C34 . 1.420(7) ?
    C33 C38 . 1.501(8) ?
    C34 C35 . 1.418(6) ?
    C34 C39 . 1.491(6) ?
    C35 C40 . 1.513(7) ?
    C36 H36A . 0.9600 ?
    C36 H36B . 0.9600 ?
    C36 H36C . 0.9600 ?
    C37 H37A . 0.9600 ?
    C37 H37B . 0.9600 ?
    C37 H37C . 0.9600 ?
    C38 H38A . 0.9600 ?
    C38 H38B . 0.9600 ?
    C38 H38C . 0.9600 ?
    C39 H39A . 0.9600 ?
    C39 H39B . 0.9600 ?
    C39 H39C . 0.9600 ?
    C40 H40A . 0.9600 ?
    C40 H40B . 0.9600 ?
    C40 H40C . 0.9600 ?
    C41 H41A . 0.9700 ?
    C41 H41B . 0.9700 ?
    C41 C42 . 1.494(8) ?
    C42 C43 . 1.351(9) ?
    C42 C47 . 1.383(10) ?
    C43 F11 . 1.331(9) ?
    C43 C44 . 1.358(14) ?
    C44 C45 . 1.31(2) ?
    C44 F12 . 1.344(13) ?
    C45 C46 . 1.32(2) ?
    C45 F13 . 1.325(13) ?
    C46 C47 . 1.361(13) ?
    C46 F14 . 1.419(14) ?
    C47 F15 . 1.351(8) ?
    C48 C49 . 1.487(8) ?
    C48 H48A . 0.9700 ?
    C48 H48B . 0.9700 ?
    C49 C50 . 1.362(9) ?
    C49 C54 . 1.365(9) ?
    C50 F16 . 1.327(8) ?
    C50 C51 . 1.365(12) ?
    C51 F17 . 1.318(9) ?
    C51 C52 . 1.365(14) ?
    C52 F18 . 1.314(9) ?
    C52 C53 . 1.336(14) ?
    C53 C54 . 1.305(11) ?
    C53 F19 . 1.378(10) ?
    C54 F20 . 1.361(8) ?
loop_
    _geom_angle_atom_site_label_1
    _geom_angle_atom_site_label_2
    _geom_angle_atom_site_label_3
    _geom_angle_site_symmetry_1
    _geom_angle_site_symmetry_3
    _geom_angle
    _geom_angle_publ_flag
    O1 Ti1 O3 . . 102.73(14) ?
    O1 Ti1 O2 . . 105.24(17) ?
    O3 Ti1 O2 . . 102.19(18) ?
    O1 Ti1 C3 . . 90.05(15) ?
    O3 Ti1 C3 . . 115.59(18) ?
    O2 Ti1 C3 . . 134.94(18) ?
    O1 Ti1 C2 . . 93.52(16) ?
    O3 Ti1 C2 . . 147.09(18) ?
    O2 Ti1 C2 . . 100.80(19) ?
    C3 Ti1 C2 . . 35.04(17) ?
    O1 Ti1 C4 . . 118.65(18) ?
    O3 Ti1 C4 . . 89.02(17) ?
    O2 Ti1 C4 . . 130.99(19) ?
    C3 Ti1 C4 . . 34.60(17) ?
    C2 Ti1 C4 . . 58.09(18) ?
    O1 Ti1 C5 . . 147.00(17) ?
    O3 Ti1 C5 . . 96.95(18) ?
    O2 Ti1 C5 . . 96.0(2) ?
    C3 Ti1 C5 . . 57.39(18) ?
    C2 Ti1 C5 . . 57.33(18) ?
    C4 Ti1 C5 . . 34.99(18) ?
    O1 Ti1 C1 . . 125.14(17) ?
    O3 Ti1 C1 . . 130.11(18) ?
    O2 Ti1 C1 . . 79.87(19) ?
    C3 Ti1 C1 . . 57.42(19) ?
    C2 Ti1 C1 . . 34.18(17) ?
    C4 Ti1 C1 . . 57.97(19) ?
    C5 Ti1 C1 . . 34.53(18) ?
    C11 O2 Ti1 . . 130.3(3) ?
    C18 O3 Ti1 . . 150.6(3) ?
    C2 C1 C5 . . 108.0(5) ?
    C2 C1 C6 . . 125.9(6) ?
    C5 C1 C6 . . 126.1(6) ?
    C2 C1 Ti1 . . 71.5(3) ?
    C5 C1 Ti1 . . 72.7(3) ?
    C6 C1 Ti1 . . 121.4(4) ?
    C1 C2 C3 . . 108.1(5) ?
    C1 C2 C7 . . 126.6(5) ?
    C3 C2 C7 . . 125.3(5) ?
    C1 C2 Ti1 . . 74.3(3) ?
    C3 C2 Ti1 . . 72.0(3) ?
    C7 C2 Ti1 . . 121.0(3) ?
    C4 C3 C2 . . 109.4(5) ?
    C4 C3 C8 . . 124.5(5) ?
    C2 C3 C8 . . 126.2(5) ?
    C4 C3 Ti1 . . 74.4(3) ?
    C2 C3 Ti1 . . 72.9(3) ?
    C8 C3 Ti1 . . 120.1(3) ?
    C3 C4 C5 . . 106.1(5) ?
    C3 C4 C9 . . 126.4(6) ?
    C5 C4 C9 . . 127.4(6) ?
    C3 C4 Ti1 . . 71.0(3) ?
    C5 C4 Ti1 . . 72.5(3) ?
    C9 C4 Ti1 . . 124.0(3) ?
    C1 C5 C4 . . 108.4(5) ?
    C1 C5 C10 . . 126.0(6) ?
    C4 C5 C10 . . 125.6(6) ?
    C1 C5 Ti1 . . 72.8(3) ?
    C4 C5 Ti1 . . 72.5(3) ?
    C10 C5 Ti1 . . 120.9(4) ?
    C1 C6 H6A . . 109.5 ?
    C1 C6 H6B . . 109.5 ?
    H6A C6 H6B . . 109.5 ?
    C1 C6 H6C . . 109.5 ?
    H6A C6 H6C . . 109.5 ?
    H6B C6 H6C . . 109.5 ?
    C2 C7 H7A . . 109.5 ?
    C2 C7 H7B . . 109.5 ?
    H7A C7 H7B . . 109.5 ?
    C2 C7 H7C . . 109.5 ?
    H7A C7 H7C . . 109.5 ?
    H7B C7 H7C . . 109.5 ?
    C3 C8 H8A . . 109.5 ?
    C3 C8 H8B . . 109.5 ?
    H8A C8 H8B . . 109.5 ?
    C3 C8 H8C . . 109.5 ?
    H8A C8 H8C . . 109.5 ?
    H8B C8 H8C . . 109.5 ?
    C4 C9 H9A . . 109.5 ?
    C4 C9 H9B . . 109.5 ?
    H9A C9 H9B . . 109.5 ?
    C4 C9 H9C . . 109.5 ?
    H9A C9 H9C . . 109.5 ?
    H9B C9 H9C . . 109.5 ?
    C5 C10 H10A . . 109.5 ?
    C5 C10 H10B . . 109.5 ?
    H10A C10 H10B . . 109.5 ?
    C5 C10 H10C . . 109.5 ?
    H10A C10 H10C . . 109.5 ?
    H10B C10 H10C . . 109.5 ?
    O2 C11 C12 . . 109.5(4) ?
    O2 C11 H11A . . 109.8 ?
    C12 C11 H11A . . 109.8 ?
    O2 C11 H11B . . 109.8 ?
    C12 C11 H11B . . 109.8 ?
    H11A C11 H11B . . 108.2 ?
    C13 C12 C17 . . 114.1(5) ?
    C13 C12 C11 . . 122.9(6) ?
    C17 C12 C11 . . 122.9(5) ?
    F1 C13 C12 . . 118.0(6) ?
    F1 C13 C14 . . 119.5(6) ?
    C12 C13 C14 . . 122.5(6) ?
    F2 C14 C15 . . 120.8(7) ?
    F2 C14 C13 . . 119.5(7) ?
    C15 C14 C13 . . 119.6(5) ?
    C16 C15 F3 . . 120.0(7) ?
    C16 C15 C14 . . 120.3(6) ?
    F3 C15 C14 . . 119.8(6) ?
    C15 C16 F4 . . 120.1(6) ?
    C15 C16 C17 . . 119.6(6) ?
    F4 C16 C17 . . 120.2(6) ?
    F5 C17 C12 . . 119.3(5) ?
    F5 C17 C16 . . 116.8(6) ?
    C12 C17 C16 . . 123.9(5) ?
    O3 C18 C19 . . 109.6(4) ?
    O3 C18 H18A . . 109.7 ?
    C19 C18 H18A . . 109.7 ?
    O3 C18 H18B . . 109.7 ?
    C19 C18 H18B . . 109.7 ?
    H18A C18 H18B . . 108.2 ?
    C20 C19 C24 . . 116.6(5) ?
    C20 C19 C18 . . 120.5(5) ?
    C24 C19 C18 . . 122.9(5) ?
    C21 C20 F6 . . 117.6(5) ?
    C21 C20 C19 . . 123.0(6) ?
    F6 C20 C19 . . 119.4(5) ?
    C22 C21 C20 . . 119.3(6) ?
    C22 C21 F7 . . 120.3(6) ?
    C20 C21 F7 . . 120.5(6) ?
    C21 C22 F8 . . 119.8(8) ?
    C21 C22 C23 . . 121.7(6) ?
    F8 C22 C23 . . 118.5(8) ?
    F9 C23 C22 . . 122.8(8) ?
    F9 C23 C24 . . 120.1(8) ?
    C22 C23 C24 . . 117.1(6) ?
    F10 C24 C19 . . 118.8(6) ?
    F10 C24 C23 . . 118.8(7) ?
    C19 C24 C23 . . 122.4(6) ?
    Ti1 O1 Ti2 . . 163.1(2) ?
    O5 Ti2 O4 . . 102.31(19) ?
    O5 Ti2 O1 . . 103.83(16) ?
    O4 Ti2 O1 . . 103.58(16) ?
    O5 Ti2 C34 . . 105.03(17) ?
    O4 Ti2 C34 . . 145.72(17) ?
    O1 Ti2 C34 . . 89.59(14) ?
    O5 Ti2 C32 . . 101.9(2) ?
    O4 Ti2 C32 . . 96.93(18) ?
    O1 Ti2 C32 . . 142.57(17) ?
    C34 Ti2 C32 . . 57.50(17) ?
    O5 Ti2 C33 . . 85.32(18) ?
    O4 Ti2 C33 . . 130.43(19) ?
    O1 Ti2 C33 . . 122.23(17) ?
    C34 Ti2 C33 . . 34.61(16) ?
    C32 Ti2 C33 . . 34.54(18) ?
    O5 Ti2 C31 . . 136.03(19) ?
    O4 Ti2 C31 . . 88.59(17) ?
    O1 Ti2 C31 . . 114.87(17) ?
    C34 Ti2 C31 . . 57.29(16) ?
    C32 Ti2 C31 . . 34.17(18) ?
    C33 Ti2 C31 . . 57.06(19) ?
    O5 Ti2 C35 . . 139.11(18) ?
    O4 Ti2 C35 . . 113.96(19) ?
    O1 Ti2 C35 . . 85.94(15) ?
    C34 Ti2 C35 . . 34.51(16) ?
    C32 Ti2 C35 . . 57.00(17) ?
    C33 Ti2 C35 . . 57.13(18) ?
    C31 Ti2 C35 . . 34.24(16) ?
    C41 O4 Ti2 . . 156.9(4) ?
    C48 O5 Ti2 . . 169.8(5) ?
    C32 C31 C35 . . 108.4(5) ?
    C32 C31 C36 . . 127.1(5) ?
    C35 C31 C36 . . 124.4(5) ?
    C32 C31 Ti2 . . 72.6(3) ?
    C35 C31 Ti2 . . 73.2(3) ?
    C36 C31 Ti2 . . 123.3(4) ?
    C31 C32 C33 . . 108.2(5) ?
    C31 C32 C37 . . 126.2(6) ?
    C33 C32 C37 . . 125.6(6) ?
    C31 C32 Ti2 . . 73.3(3) ?
    C33 C32 Ti2 . . 73.0(3) ?
    C37 C32 Ti2 . . 120.9(4) ?
    C32 C33 C34 . . 107.8(5) ?
    C32 C33 C38 . . 126.4(6) ?
    C34 C33 C38 . . 125.8(6) ?
    C32 C33 Ti2 . . 72.4(3) ?
    C34 C33 Ti2 . . 72.3(3) ?
    C38 C33 Ti2 . . 122.0(4) ?
    C35 C34 C33 . . 107.7(4) ?
    C35 C34 C39 . . 125.3(5) ?
    C33 C34 C39 . . 127.0(5) ?
    C35 C34 Ti2 . . 73.5(3) ?
    C33 C34 Ti2 . . 73.1(3) ?
    C39 C34 Ti2 . . 121.1(3) ?
    C31 C35 C34 . . 108.0(4) ?
    C31 C35 C40 . . 126.3(5) ?
    C34 C35 C40 . . 125.7(5) ?
    C31 C35 Ti2 . . 72.6(3) ?
    C34 C35 Ti2 . . 72.0(3) ?
    C40 C35 Ti2 . . 120.8(3) ?
    C31 C36 H36A . . 109.5 ?
    C31 C36 H36B . . 109.5 ?
    H36A C36 H36B . . 109.5 ?
    C31 C36 H36C . . 109.5 ?
    H36A C36 H36C . . 109.5 ?
    H36B C36 H36C . . 109.5 ?
    C32 C37 H37A . . 109.5 ?
    C32 C37 H37B . . 109.5 ?
    H37A C37 H37B . . 109.5 ?
    C32 C37 H37C . . 109.5 ?
    H37A C37 H37C . . 109.5 ?
    H37B C37 H37C . . 109.5 ?
    C33 C38 H38A . . 109.5 ?
    C33 C38 H38B . . 109.5 ?
    H38A C38 H38B . . 109.5 ?
    C33 C38 H38C . . 109.5 ?
    H38A C38 H38C . . 109.5 ?
    H38B C38 H38C . . 109.5 ?
    C34 C39 H39A . . 109.5 ?
    C34 C39 H39B . . 109.5 ?
    H39A C39 H39B . . 109.5 ?
    C34 C39 H39C . . 109.5 ?
    H39A C39 H39C . . 109.5 ?
    H39B C39 H39C . . 109.5 ?
    C35 C40 H40A . . 109.5 ?
    C35 C40 H40B . . 109.5 ?
    H40A C40 H40B . . 109.5 ?
    C35 C40 H40C . . 109.5 ?
    H40A C40 H40C . . 109.5 ?
    H40B C40 H40C . . 109.5 ?
    O4 C41 C42 . . 111.7(5) ?
    O4 C41 H41A . . 109.3 ?
    C42 C41 H41A . . 109.3 ?
    O4 C41 H41B . . 109.3 ?
    C42 C41 H41B . . 109.3 ?
    H41A C41 H41B . . 107.9 ?
    C43 C42 C47 . . 114.4(7) ?
    C43 C42 C41 . . 122.1(8) ?
    C47 C42 C41 . . 123.5(7) ?
    F11 C43 C42 . . 121.0(9) ?
    F11 C43 C44 . . 116.6(10) ?
    C42 C43 C44 . . 122.4(10) ?
    C45 C44 F12 . . 113.3(15) ?
    C45 C44 C43 . . 122.8(14) ?
    F12 C44 C43 . . 123.8(15) ?
    C44 C45 C46 . . 116.3(12) ?
    C44 C45 F13 . . 127(2) ?
    C46 C45 F13 . . 116(2) ?
    C45 C46 C47 . . 123.4(13) ?
    C45 C46 F14 . . 124.5(15) ?
    C47 C46 F14 . . 112.0(15) ?
    F15 C47 C46 . . 123.1(11) ?
    F15 C47 C42 . . 116.2(8) ?
    C46 C47 C42 . . 120.6(10) ?
    O5 C48 C49 . . 114.5(5) ?
    O5 C48 H48A . . 108.6 ?
    C49 C48 H48A . . 108.6 ?
    O5 C48 H48B . . 108.6 ?
    C49 C48 H48B . . 108.6 ?
    H48A C48 H48B . . 107.6 ?
    C50 C49 C54 . . 115.2(7) ?
    C50 C49 C48 . . 122.6(7) ?
    C54 C49 C48 . . 122.2(7) ?
    F16 C50 C49 . . 119.1(7) ?
    F16 C50 C51 . . 119.0(8) ?
    C49 C50 C51 . . 121.9(8) ?
    F17 C51 C50 . . 121.6(11) ?
    F17 C51 C52 . . 118.4(11) ?
    C50 C51 C52 . . 119.9(9) ?
    F18 C52 C53 . . 120.5(14) ?
    F18 C52 C51 . . 122.1(14) ?
    C53 C52 C51 . . 117.4(8) ?
    C54 C53 C52 . . 122.4(10) ?
    C54 C53 F19 . . 117.1(13) ?
    C52 C53 F19 . . 120.5(12) ?
    C53 C54 F20 . . 120.2(10) ?
    C53 C54 C49 . . 123.1(9) ?
    F20 C54 C49 . . 116.7(7) ?
data_global
_journal_date_recd_electronic     2011-06-21
_journal_date_accepted     2011-07-11
_journal_name_full     'Acta Crystallographica, Section E'
_journal_year     2011
_journal_volume     67
_journal_issue      8
_journal_page_first     m1104
_journal_page_last     m1104
_journal_paper_category     QM
_journal_coeditor_code     LR2018
_publ_contact_author_name     'Youngjo Kim'
_publ_contact_author_address
;
Department of Chemistry
Chungbuk National University
Cheongju, Chungbuk 361-763
Republic of Korea
;
_publ_contact_author_email     ykim@chungbuk.ac.kr
_publ_contact_author_fax     '+82-43-267-2279'
_publ_contact_author_phone     '+82-43-261-3395'
_publ_section_title
;\
\m-Oxido-bis{bis[(pentafluorophenyl)methanolato](\h^5^-\
pentamethylcyclopentadienyl)titanium(IV)}
;
loop_
    _publ_author_name
    _publ_author_footnote
    _publ_author_address
    'Lee, Junseong' .
;
Department of Chemistry
Chonnam National University
Gwangju 500-757
Republic of Korea
;
    'Kim, Youngjo' .
;
Department of Chemistry
Chungbuk National University
Cheongju, Chungbuk 361-763
Republic of Korea
;
