# Supplementary material for: μ-Oxido-bis­{bis­[(penta­fluoro­phen­yl)methano­lato](η5-penta­methyl­cyclo­penta­dien­yl)titanium(IV)}
Source: Acta Crystallogr Sect E Struct Rep Online. 2011 Jul 16;67(Pt 8):m1104. doi: 10.1107/S1600536811027814 (PMC3212174; doi:10.1107/S1600536811027814)
Supplement: Supplementary file 2 [file e-67-m1104-Isup2.hkl]

# 
# h,k,l, Fc-squared, Fo-squared, sigma(Fo-squared) and status flag 
# 
data_I
_shelx_title ' ljs25-6 in P2(1)/n' 
_shelx_refln_list_code          4 
_shelx_F_calc_maximum      244.20 
_exptl_crystal_F_000      2360.00 
_reflns_d_resolution_high  0.7473 
 
loop_ 
 _symmetry_equiv_pos_as_xyz 
 'x, y, z' 
 '-x+1/2, y+1/2, -z+1/2' 
 '-x, -y, -z' 
 'x-1/2, -y-1/2, z-1/2' 
 
_cell_length_a    11.3710 
_cell_length_b    16.1130 
_cell_length_c    27.3400 
_cell_angle_alpha  90.000 
_cell_angle_beta   90.751 
_cell_angle_gamma  90.000 
 
_shelx_F_squared_multiplier     1.000 
 
loop_ 
 _refln_index_h 
 _refln_index_k 
 _refln_index_l 
 _refln_F_squared_calc 
 _refln_F_squared_meas 
 _refln_F_squared_sigma 
 _refln_observed_status 
   2   0   0    52271.05    45518.18    934.56 o 
   4   0   0     3795.08     3563.76     84.34 o 
   6   0   0     3589.05     2996.73     80.43 o 
   8   0   0     2805.45     2844.17    183.47 o 
  10   0   0      352.69      428.68     40.10 o 
  12   0   0       10.52      -12.10     41.87 o 
  14   0   0        4.76      -11.57     38.57 o 
   1   1   0     5219.30     4886.61    134.63 o 
   2   1   0     2883.95     3036.82     53.12 o 
   3   1   0       44.15       94.14     10.01 o 
   4   1   0       70.41       68.02     11.36 o 
   5   1   0     1815.28     1778.95     37.39 o 
   6   1   0      948.64      965.47     28.56 o 
   7   1   0     1987.76     2088.76     55.27 o 
   8   1   0     1012.70     1248.78     37.32 o 
   9   1   0       24.44       56.28     19.18 o 
  10   1   0      291.29      332.59     25.62 o 
  11   1   0       15.84       17.06     19.48 o 
  12   1   0       39.38       50.18     19.53 o 
  13   1   0        2.59       16.31     25.13 o 
  14   1   0        0.74      -24.85     25.73 o 
   0   2   0     4230.25     4070.41    123.41 o 
   1   2   0    21106.71    19228.49    464.21 o 
   2   2   0     6094.81     5700.29    118.39 o 
   3   2   0      267.08      216.24     13.01 o 
   4   2   0       11.13        7.36      9.36 o 
   5   2   0      128.26      152.93     14.22 o 
   6   2   0     1097.49     1252.99     33.22 o 
   7   2   0        5.25       -1.31     15.03 o 
   8   2   0     2172.69     2268.31     51.77 o 
   9   2   0       13.11        7.74     15.96 o 
  10   2   0      105.45      124.94     21.50 o 
  11   2   0       28.80       31.64     20.23 o 
  12   2   0       50.05       50.18     19.38 o 
  13   2   0        0.02       -3.44     22.38 o 
  14   2   0        0.51      -13.19     26.29 o 
   1   3   0      751.02      698.49     14.05 o 
   2   3   0      892.59     1133.45     26.55 o 
   3   3   0     2031.99     2122.81     57.92 o 
   4   3   0      546.05      446.35     40.11 o 
   5   3   0     4784.52     4846.39     80.89 o 
   6   3   0     2554.57     2959.56     55.93 o 
   7   3   0      148.05      109.94     16.42 o 
   8   3   0      298.66      307.01     22.55 o 
   9   3   0       25.38        7.32     19.94 o 
  10   3   0        0.02        9.04     20.89 o 
  11   3   0       45.20       36.70     21.28 o 
  12   3   0        2.57       31.99     21.03 o 
  13   3   0        8.35       19.40     25.80 o 
  14   3   0        0.71       -2.14     25.29 o 
   0   4   0        1.34       18.73     13.77 o 
   1   4   0    17664.90    17593.55    451.29 o 
   2   4   0     2617.17     2441.66     61.52 o 
   3   4   0     2408.61     2653.26     78.20 o 
   4   4   0      361.59      397.23     30.85 o 
   5   4   0      133.03      172.65     17.31 o 
   6   4   0      632.93      676.32     27.20 o 
   7   4   0     1737.30     1834.80     52.89 o 
   8   4   0      274.62      330.10     27.42 o 
   9   4   0      915.58      998.51     40.17 o 
  10   4   0      495.60      498.91     32.32 o 
  11   4   0      270.87      336.15     26.81 o 
  12   4   0        0.62      -12.09     23.45 o 
  13   4   0        0.64      -17.72     25.50 o 
  14   4   0        8.08        4.48     27.84 o 
   1   5   0     4897.61     5489.52    125.09 o 
   2   5   0     5591.11     5485.91     84.84 o 
   3   5   0     1449.24     1381.77     33.29 o 
   4   5   0      543.04      580.76     25.05 o 
   5   5   0      560.52      684.67     26.51 o 
   6   5   0        6.27       -1.26     14.17 o 
   7   5   0       21.54       41.19     17.22 o 
   8   5   0       10.32       39.44     19.40 o 
   9   5   0      150.78      199.44     24.77 o 
  10   5   0        0.05        7.04     17.30 o 
  11   5   0        3.05       21.36     27.76 o 
  12   5   0       26.54       46.47     27.37 o 
  13   5   0        6.55       11.00     27.22 o 
  14   5   0        6.28       15.79     27.76 o 
   0   6   0      142.38      124.17     12.70 o 
   1   6   0    17252.19    16537.17    284.29 o 
   2   6   0      225.51      226.64     14.29 o 
   3   6   0     5638.85     5162.69     95.95 o 
   4   6   0       56.10      190.64     42.34 o 
   5   6   0       96.16      162.88     16.30 o 
   6   6   0       54.23       21.79     14.54 o 
   7   6   0     1255.34     1265.44     39.72 o 
   8   6   0       78.31      122.71     21.72 o 
   9   6   0      548.16      616.66     33.05 o 
  10   6   0       59.42       98.91     18.77 o 
  11   6   0      137.04       99.10     42.97 o 
  12   6   0        3.48      -13.08     25.18 o 
  13   6   0        1.77      -11.61     25.64 o 
  14   6   0        0.13      -25.34     33.61 o 
   1   7   0     1299.40     1451.93     25.48 o 
   2   7   0      176.66      175.97     10.40 o 
   3   7   0      895.51      996.92     29.51 o 
   4   7   0     2535.79     2611.35     67.10 o 
   5   7   0     2118.78     1918.62     46.91 o 
   6   7   0        6.00       13.90     14.89 o 
   7   7   0      128.14      178.62     20.46 o 
   8   7   0      229.23      232.69     24.40 o 
   9   7   0      397.31      455.97     28.83 o 
  10   7   0      102.27      171.01     33.40 o 
  11   7   0       15.70       -3.82     26.56 o 
  12   7   0       42.18       27.95     22.76 o 
  13   7   0        0.74       -7.61     25.52 o 
   0   8   0      668.18      605.35     25.40 o 
   1   8   0     1330.00     1364.69     27.58 o 
   2   8   0     9899.58     9832.82    149.01 o 
   3   8   0      838.51      866.56     38.29 o 
   4   8   0      905.77      824.84     28.57 o 
   5   8   0      365.07      300.80     22.21 o 
   6   8   0      720.03      725.97     29.04 o 
   7   8   0      288.62      276.86     21.93 o 
   8   8   0      445.98      391.38     38.24 o 
   9   8   0        0.29       -1.06     28.02 o 
  10   8   0      302.48      365.68     39.15 o 
  11   8   0      132.30      168.36    102.48 o 
  12   8   0        0.76       -5.85     25.02 o 
  13   8   0        1.99       -0.34     28.44 o 
   1   9   0      920.54      790.63     20.53 o 
   2   9   0        0.16        7.37      8.75 o 
   3   9   0      386.48      363.74     15.75 o 
   4   9   0       11.83        6.66     12.83 o 
   5   9   0      928.13      964.22     32.56 o 
   6   9   0        0.76        5.43     16.60 o 
   7   9   0      146.96      152.06     31.89 o 
   8   9   0      332.27      331.76     38.09 o 
   9   9   0        1.83       12.23     28.33 o 
  10   9   0        9.83       16.02     29.42 o 
  11   9   0       25.40       25.74     27.01 o 
  12   9   0       25.22       27.37     29.48 o 
  13   9   0        7.86      -12.67     34.16 o 
   0  10   0     5351.39     4365.50    210.46 o 
   1  10   0      461.08      568.58     23.70 o 
   2  10   0     1853.10     1643.22     30.57 o 
   3  10   0      263.99      341.39     20.40 o 
   4  10   0      292.62      398.31     22.40 o 
   5  10   0       88.56       82.16     27.52 o 
   6  10   0        5.18       38.07     28.63 o 
   7  10   0       33.76       34.61     26.16 o 
   8  10   0      472.34      529.35     43.65 o 
   9  10   0       14.87       17.76     28.97 o 
  10  10   0      230.70      187.44     82.92 o 
  11  10   0        6.21       -8.59     26.60 o 
  12  10   0       20.09       31.87     42.15 o 
   1  11   0      953.86     1067.52     30.00 o 
   2  11   0        1.46        2.47     11.64 o 
   3  11   0     1156.91     1346.01     51.43 o 
   4  11   0       85.50       60.91     25.25 o 
   5  11   0     1430.07     1418.84     56.92 o 
   6  11   0      102.71      111.48     31.80 o 
   7  11   0       73.06       69.21     49.86 o 
   8  11   0      343.36      351.55     36.74 o 
   9  11   0       51.26       49.82     30.38 o 
  10  11   0        0.24       -6.18     25.68 o 
  11  11   0       19.76       -4.94     34.99 o 
  12  11   0        6.50        2.09     28.40 o 
   0  12   0     1571.90     1579.62     50.04 o 
   1  12   0      841.03      806.64     24.01 o 
   2  12   0      327.35      440.29     34.81 o 
   3  12   0      134.58      189.88     22.79 o 
   4  12   0      148.55      157.17     32.37 o 
   5  12   0        0.17       17.41     29.15 o 
   6  12   0        0.95       16.02     30.46 o 
   7  12   0      231.20      327.33     40.64 o 
   8  12   0      243.91      245.34     38.29 o 
   9  12   0       77.83       92.19     30.93 o 
  10  12   0       18.52       30.25     26.19 o 
  11  12   0        0.12      -27.48     27.48 o 
  12  12   0        9.39      -37.46     37.46 o 
   1  13   0       54.85      100.67     16.48 o 
   2  13   0      526.50      455.86     39.76 o 
   3  13   0       63.39       43.24     36.36 o 
   4  13   0      597.41      460.28     39.13 o 
   5  13   0        1.75      -25.44     29.14 o 
   6  13   0      108.81       85.97     34.10 o 
   7  13   0       17.07       36.95     32.60 o 
   8  13   0       22.13       -4.29     44.35 o 
   9  13   0        0.33      -10.24     28.87 o 
  10  13   0       10.98      -10.19     28.44 o 
  11  13   0        6.68      -21.22     30.01 o 
   0  14   0       19.71       25.89     42.97 o 
   1  14   0      606.15      563.12     39.65 o 
   2  14   0        4.66      -15.46     15.46 o 
   3  14   0      123.85      124.05     34.54 o 
   4  14   0       43.80       38.67     25.21 o 
   5  14   0       37.32       57.95     32.94 o 
   6  14   0       14.89       -1.22     33.11 o 
   7  14   0       61.60       61.22     33.17 o 
   8  14   0        3.48      -18.71     29.15 o 
   9  14   0       19.72      -10.74     31.71 o 
  10  14   0        4.08      -26.39     28.03 o 
   1  15   0       83.47       83.82     34.07 o 
   2  15   0      339.52      389.63     42.43 o 
   3  15   0        0.08       -8.76     34.99 o 
   4  15   0      316.69      327.53     40.64 o 
   5  15   0       15.97       31.90     33.12 o 
   6  15   0       57.83       28.34     34.55 o 
   7  15   0        3.60        0.29     28.32 o 
   8  15   0        3.80      -30.58     30.58 o 
   9  15   0        1.36      -30.78     30.78 o 
  10  15   0       30.68      -42.42     43.52 o 
   0  16   0      604.18      873.25     79.34 o 
   1  16   0      753.11      834.87     54.11 o 
   2  16   0       88.66      113.95     36.55 o 
   3  16   0      127.36      137.28     38.88 o 
   4  16   0        1.60        1.55     34.81 o 
   5  16   0       15.87       15.48     31.05 o 
   6  16   0        4.92       16.94     31.55 o 
   7  16   0       12.48        9.31     31.77 o 
   8  16   0        4.52      -26.37     32.71 o 
   9  16   0       11.99      -45.73     46.28 o 
   1  17   0      111.27      136.18     40.49 o 
   2  17   0      108.01      142.85     37.08 o 
   3  17   0      301.90      375.04     46.95 o 
   4  17   0      108.48      137.74     38.18 o 
   5  17   0       92.01      178.18     42.42 o 
   6  17   0      110.77      129.84     41.10 o 
   7  17   0       42.26       75.84     39.22 o 
   8  17   0        0.44      -51.79     51.79 o 
   0  18   0       86.83       97.52     56.75 o 
   1  18   0        0.02       -0.32     33.73 o 
   2  18   0       52.22       58.83     39.22 o 
   3  18   0        0.84       17.81     37.73 o 
   4  18   0        6.11       67.43     39.18 o 
   5  18   0        2.10       36.96     39.22 o 
   6  18   0       15.56       43.78     39.52 o 
   7  18   0        0.28      -42.97     53.44 o 
   1  19   0        2.63       16.26     40.68 o 
   2  19   0       11.32       43.27     41.87 o 
   3  19   0      186.66      214.97     66.66 o 
   4  19   0        4.03        6.02     35.53 o 
   5  19   0      191.14      200.52     82.37 o 
   0  20   0        0.58       45.73     53.44 o 
   1  20   0        3.29       -2.57     42.55 o 
   2  20   0        4.88       47.33     45.46 o 
   3  20   0        2.30      -17.08     58.95 o 
 -13   0   1        0.01       14.53     22.04 o 
 -11   0   1       76.93      123.96     32.16 o 
  -9   0   1      306.87      330.25     36.42 o 
  -7   0   1      257.14      200.85     27.36 o 
  -5   0   1     2425.69     2450.12     66.20 o 
  -3   0   1     2160.09     2109.52     52.76 o 
  -1   0   1     2262.19     2080.61     46.55 o 
   1   0   1     4898.25     4982.78    151.51 o 
   3   0   1    13126.82    12231.03    257.50 o 
   5   0   1      243.97      211.64     24.51 o 
   7   0   1     1978.08     1782.24     59.41 o 
   9   0   1     1053.61     1147.31     53.99 o 
  11   0   1       56.33       11.66     24.02 o 
 -14   1   1        1.04      -24.00     24.92 o 
 -13   1   1       45.33       55.71     27.29 o 
 -12   1   1       28.04       25.34     16.66 o 
 -11   1   1      460.07      514.28     29.57 o 
 -10   1   1        7.31      -18.15     18.15 o 
  -9   1   1     1515.09     1503.35     41.35 o 
  -8   1   1       41.97       30.32     17.22 o 
  -7   1   1      947.56      898.43     29.75 o 
  -6   1   1      413.26      375.95     21.97 o 
  -5   1   1      277.33      255.83     17.59 o 
  -4   1   1      229.88      190.09     13.40 o 
  -3   1   1     2930.42     2853.03     48.27 o 
  -2   1   1    19457.77    18624.72    297.97 o 
  -1   1   1     4687.09     5409.25    144.89 o 
   0   1   1     3342.39     1643.48     52.34 o 
   1   1   1    29532.47    26348.38    517.58 o 
   2   1   1    26107.52    24986.16    422.09 o 
   3   1   1      386.44      434.21     15.68 o 
   4   1   1     3802.13     3505.65     59.29 o 
   5   1   1      135.27      162.15     13.99 o 
   6   1   1      183.30      258.82     18.86 o 
   7   1   1     1614.15     1459.51     37.03 o 
   8   1   1      706.92      666.41     28.46 o 
   9   1   1        7.37       -5.26     16.30 o 
  10   1   1        0.96       -1.75     16.30 o 
  11   1   1       10.03       19.14     19.01 o 
  12   1   1        2.95       -8.21     16.74 o 
  13   1   1       19.16       11.62     27.80 o 
  14   1   1        0.24        0.83     29.22 o 
 -14   2   1        0.54       12.93     15.83 o 
 -13   2   1        1.67       38.29     30.06 o 
 -12   2   1        3.00      -15.93     15.93 o 
 -11   2   1      100.01      129.26     21.89 o 
 -10   2   1       21.96       25.38     19.03 o 
  -9   2   1        1.06      -10.17     18.21 o 
  -8   2   1      747.85      847.40     31.71 o 
  -7   2   1      203.23      199.15     17.58 o 
  -6   2   1     1116.47      838.25     27.71 o 
  -5   2   1     7171.85     6825.95    109.01 o 
  -4   2   1       12.22       21.09     11.21 o 
  -3   2   1     2367.33     2449.56     45.17 o 
  -2   2   1    19899.80    20555.38    300.67 o 
  -1   2   1    16513.73    17825.49    384.94 o 
   0   2   1     6222.82     6075.78     90.90 o 
   1   2   1    57308.29    53958.34   1044.30 o 
   2   2   1      139.94      220.86     18.42 o 
   3   2   1       50.02       52.58     20.96 o 
   4   2   1     2130.37     2132.92     40.46 o 
   5   2   1      257.31      208.62     15.38 o 
   6   2   1     5697.95     5577.68     93.31 o 
   7   2   1     2015.53     2114.05     46.50 o 
   8   2   1      258.83      235.16     21.33 o 
   9   2   1       80.11       94.48     22.91 o 
  10   2   1      127.36      146.33     25.77 o 
  11   2   1       77.48       98.18     24.93 o 
  12   2   1        6.21       19.69     17.82 o 
  13   2   1        4.83        2.92     27.98 o 
  14   2   1       16.90       -4.92     29.79 o 
 -14   3   1        0.56       13.25     25.46 o 
 -13   3   1       10.31       50.60     25.56 o 
 -12   3   1       33.62       24.93     22.50 o 
 -11   3   1      135.01      179.78     26.66 o 
 -10   3   1      166.24      267.12     24.60 o 
  -9   3   1      242.80      254.50     24.05 o 
  -8   3   1     1189.81     1200.16     35.25 o 
  -7   3   1      238.98      250.35     19.60 o 
  -6   3   1      244.69      260.30     18.39 o 
  -5   3   1        5.84        0.50     12.70 o 
  -4   3   1      195.43      258.58     15.48 o 
  -3   3   1     6602.67     6403.73    148.09 o 
  -2   3   1     3114.19     3511.52     55.88 o 
  -1   3   1    14182.05    15096.48    348.37 o 
   0   3   1     7382.02     7520.89    129.24 o 
   1   3   1       83.44       75.20      6.85 o 
   2   3   1     5613.01     6023.01    106.62 o 
   3   3   1       86.25       64.68     10.58 o 
   4   3   1     2387.65     2613.00     54.53 o 
   5   3   1      616.52      758.90     26.90 o 
   6   3   1      370.07      364.54     24.62 o 
   7   3   1     1418.75     1486.36     43.34 o 
   8   3   1      279.06      333.20     27.14 o 
   9   3   1        4.91        9.79     19.57 o 
  10   3   1      201.40      245.06     27.76 o 
  11   3   1        5.43      -15.01     16.95 o 
  12   3   1        0.11      -19.95     27.79 o 
  13   3   1        0.59       -0.11     14.26 o 
  14   3   1        0.74       -7.95     28.80 o 
 -14   4   1        0.93       -1.22     25.13 o 
 -13   4   1        1.96       11.13     22.95 o 
 -12   4   1       17.78       36.18     27.36 o 
 -11   4   1       40.18       66.27     19.66 o 
 -10   4   1       19.64       26.47     21.32 o 
  -9   4   1       90.78      115.78     23.60 o 
  -8   4   1       94.39       75.91     20.74 o 
  -7   4   1       86.36       93.44     16.09 o 
  -6   4   1      276.42      278.18     18.88 o 
  -5   4   1      795.89      845.60     26.08 o 
  -4   4   1    13184.38    13103.94    227.72 o 
  -3   4   1     8348.14     7990.31    141.30 o 
  -2   4   1     3517.22     3713.15     58.90 o 
  -1   4   1     1576.44     2059.44     51.81 o 
   0   4   1      170.48      109.09      9.28 o 
   1   4   1       56.73       54.79      6.38 o 
   2   4   1     1893.54     2046.62     41.34 o 
   3   4   1      793.97      904.86     24.91 o 
   4   4   1      313.06      388.02     27.96 o 
   5   4   1      683.00      831.02     28.46 o 
   6   4   1      478.33      494.81     24.35 o 
   7   4   1     1184.19     1192.50     38.09 o 
   8   4   1      384.02      413.17     27.65 o 
   9   4   1      110.19      119.66     22.87 o 
  10   4   1      182.52      247.64     26.71 o 
  11   4   1        0.24        8.04     16.57 o 
  12   4   1       18.74       13.34     26.85 o 
  13   4   1        0.48      -11.76     26.97 o 
  14   4   1        6.54       -2.63     28.58 o 
 -14   5   1        1.66      -14.30     25.00 o 
 -13   5   1        0.46        5.48     23.56 o 
 -12   5   1      195.26      202.20     45.73 o 
 -11   5   1       12.34       -0.48     14.65 o 
 -10   5   1      102.39      125.12     24.10 o 
  -9   5   1        1.14      -11.33     19.50 o 
  -8   5   1      626.56      696.54     32.35 o 
  -7   5   1        0.37      -15.63     15.63 o 
  -6   5   1     1111.13      998.11     32.99 o 
  -5   5   1      111.25      120.46     19.69 o 
  -4   5   1      329.78      324.10     20.05 o 
  -3   5   1      607.11      528.04     23.71 o 
  -2   5   1    12437.26    11814.55    175.87 o 
  -1   5   1      382.25      350.36     56.20 o 
   0   5   1     3119.27     3724.75     68.15 o 
   1   5   1    11669.28    11637.41    173.84 o 
   2   5   1      576.28      576.67     18.13 o 
   3   5   1      750.81      984.94     27.22 o 
   4   5   1     3049.39     3152.45     64.08 o 
   5   5   1      261.27      292.74     47.31 o 
   6   5   1      261.94      213.85     19.94 o 
   7   5   1      116.46      150.55     19.88 o 
   8   5   1      715.26      836.82     35.09 o 
   9   5   1       18.00       29.75     19.75 o 
  10   5   1       54.95       96.19     20.04 o 
  11   5   1       17.55       53.14     20.45 o 
  12   5   1       21.43       18.10     29.52 o 
  13   5   1        0.56       -7.52     28.97 o 
  14   5   1        3.86        7.93     30.66 o 
 -14   6   1        0.34      -33.06     35.26 o 
 -13   6   1       13.79        3.73     25.10 o 
 -12   6   1       28.39        6.39     22.11 o 
 -11   6   1       18.75       16.08     16.52 o 
 -10   6   1       75.53      148.31     22.01 o 
  -9   6   1        9.05       12.70     18.94 o 
  -8   6   1       73.88       95.42     22.31 o 
  -7   6   1       11.68       23.43     17.46 o 
  -6   6   1      238.76      273.38     21.57 o 
  -5   6   1       70.29       74.06     15.68 o 
  -4   6   1     6809.57     6869.95    126.10 o 
  -3   6   1     3397.69     3382.96     77.30 o 
  -2   6   1     9315.15     8583.21    129.85 o 
  -1   6   1     3363.86     3368.98     54.46 o 
   0   6   1    14118.93    13115.54    224.86 o 
   1   6   1       85.06      146.39      9.94 o 
   2   6   1     2299.60     2250.08     53.28 o 
   3   6   1      414.81      348.86     18.18 o 
   4   6   1     1393.00     1542.84     38.35 o 
   5   6   1        2.92       -6.97     12.76 o 
   6   6   1     1104.17     1023.15     33.89 o 
   7   6   1      164.99      144.82     20.47 o 
   8   6   1     2199.30     2025.24     54.66 o 
   9   6   1      471.47      376.20     28.58 o 
  10   6   1       36.57       69.19     26.70 o 
  11   6   1       36.79       27.35     32.14 o 
  12   6   1        5.66        7.78     28.57 o 
  13   6   1        0.21       13.76     29.57 o 
 -13   7   1       29.14       19.62     30.03 o 
 -12   7   1       23.71       21.24     23.96 o 
 -11   7   1       93.93       67.28     58.95 o 
 -10   7   1       13.56       14.72     28.37 o 
  -9   7   1       78.20       79.62     21.36 o 
  -8   7   1        7.44        3.02     18.47 o 
  -7   7   1      184.58      191.78     20.83 o 
  -6   7   1      148.02      128.45     18.83 o 
  -5   7   1        0.35       15.09     15.63 o 
  -4   7   1        9.33       10.23     12.66 o 
  -3   7   1     1832.76     1751.62     36.90 o 
  -2   7   1      218.95      237.64     12.36 o 
  -1   7   1     4563.94     4179.06     67.30 o 
   0   7   1     3579.78     3439.12     56.45 o 
   1   7   1      416.03      347.53     14.99 o 
   2   7   1        2.40        7.69      6.59 o 
   3   7   1     3194.27     3081.61     62.37 o 
   4   7   1     3874.82     4206.12     89.65 o 
   5   7   1        5.80        3.65     12.94 o 
   6   7   1       50.79       55.55     15.80 o 
   7   7   1        0.51      -10.07     15.51 o 
   8   7   1        1.01      -12.91     17.19 o 
   9   7   1        0.70       21.79     30.20 o 
  10   7   1       37.36       40.51     32.27 o 
  11   7   1       44.83       47.75     31.93 o 
  12   7   1       77.14       29.56     25.64 o 
  13   7   1        8.31       -7.22     28.84 o 
 -13   8   1        2.07       16.98     27.20 o 
 -12   8   1       24.93       19.08     25.42 o 
 -11   8   1        2.79        3.45     25.36 o 
 -10   8   1       56.82       62.72     42.97 o 
  -9   8   1      209.80      290.41     37.38 o 
  -8   8   1       85.94       56.01     18.75 o 
  -7   8   1       76.18      153.52     29.95 o 
  -6   8   1      550.83      577.78     27.64 o 
  -5   8   1       15.66       12.42     14.34 o 
  -4   8   1      670.74      665.38     25.93 o 
  -3   8   1     1280.17     1265.24     48.11 o 
  -2   8   1      404.50      353.55     15.29 o 
  -1   8   1      735.74      926.19     31.33 o 
   0   8   1     1299.71     1106.05     24.60 o 
   1   8   1     5095.19     5225.47     82.33 o 
   2   8   1      927.99     1010.75     26.40 o 
   3   8   1      490.19      542.94     31.44 o 
   4   8   1       65.40       46.19     13.09 o 
   5   8   1      278.71      304.83     20.91 o 
   6   8   1      853.43      928.22     32.83 o 
   7   8   1       44.36       82.54     17.79 o 
   8   8   1      126.55      131.85     32.28 o 
   9   8   1      215.80      297.71     38.75 o 
  10   8   1       20.32       25.23     32.22 o 
  11   8   1       62.92       56.48     28.70 o 
  12   8   1        0.37        2.55     29.25 o 
  13   8   1        0.05        2.01     30.81 o 
 -13   9   1       12.57       13.75     26.08 o 
 -12   9   1        2.39      -14.01     23.44 o 
 -11   9   1       49.56       32.88     21.73 o 
 -10   9   1        9.62        5.07     23.74 o 
  -9   9   1      385.62      426.01     48.48 o 
  -8   9   1      189.65      192.88     32.69 o 
  -7   9   1       12.94       18.52     35.26 o 
  -6   9   1       70.85       78.10     17.63 o 
  -5   9   1      463.55      551.34     27.24 o 
  -4   9   1      139.08      218.84     20.75 o 
  -3   9   1     5135.30     5061.64    121.43 o 
  -2   9   1     1205.26     1436.43     30.56 o 
  -1   9   1     3030.29     2721.48     56.76 o 
   0   9   1      275.51      174.09     12.77 o 
   1   9   1       20.33       27.41     10.56 o 
   2   9   1     1360.16     1247.26     26.43 o 
   3   9   1       75.63       49.32     12.84 o 
   4   9   1     1575.56     1623.78     47.30 o 
   5   9   1        1.89        9.16     13.97 o 
   6   9   1       10.39       39.25     25.87 o 
   7   9   1       80.08      102.42     30.85 o 
   8   9   1       39.07       50.38     31.06 o 
   9   9   1       12.26       37.55     32.24 o 
  10   9   1       63.75       78.40     33.48 o 
  11   9   1        8.52        8.87     33.88 o 
  12   9   1       11.84       -0.38     30.44 o 
  13   9   1        1.85      -20.94     36.36 o 
 -13  10   1        1.76      -34.71     36.36 o 
 -12  10   1       19.30       -8.74     27.79 o 
 -11  10   1        3.29      -22.64     23.03 o 
 -10  10   1       14.18        8.75     24.87 o 
  -9  10   1       93.76      110.30     55.09 o 
  -8  10   1       79.03      113.71     33.23 o 
  -7  10   1        8.35       18.39     27.37 o 
  -6  10   1      857.51      842.41     46.33 o 
  -5  10   1       12.88       19.85     15.82 o 
  -4  10   1     1207.55     1274.02     37.71 o 
  -3  10   1     4357.11     4591.74    144.70 o 
  -2  10   1      489.82      533.58     18.60 o 
  -1  10   1     8177.59     9115.64    140.83 o 
   0  10   1      565.16      534.89     18.39 o 
   1  10   1      233.19      279.46     12.06 o 
   2  10   1     2038.04     1669.58     47.32 o 
   3  10   1      200.98      222.76     22.68 o 
   4  10   1       35.36       77.77     23.36 o 
   5  10   1       49.10       94.36     28.03 o 
   6  10   1       62.27       60.30     29.55 o 
   7  10   1      695.76      736.87     65.56 o 
   8  10   1       10.38       16.00     35.26 o 
   9  10   1      260.18      261.90     37.58 o 
  10  10   1       50.34       74.52     30.19 o 
  11  10   1       18.97      -14.87     25.89 o 
  12  10   1        2.50       -5.46     29.96 o 
 -12  11   1        1.98       -7.51     27.67 o 
 -11  11   1       24.26       26.86     28.29 o 
 -10  11   1       13.02        4.69     24.34 o 
  -9  11   1      324.31      270.80     80.71 o 
  -8  11   1        2.75       21.86     30.44 o 
  -7  11   1      365.72      393.54     40.51 o 
  -6  11   1       11.86       37.08     27.67 o 
  -5  11   1       19.46       37.80     25.44 o 
  -4  11   1      654.41      460.58     40.22 o 
  -3  11   1       33.04       18.69     14.89 o 
  -2  11   1      711.48      732.58     28.09 o 
  -1  11   1     2388.07     2720.67     45.42 o 
   0  11   1       25.04       14.51      9.61 o 
   1  11   1      403.47      441.20     17.55 o 
   2  11   1      115.86      108.93     14.46 o 
   3  11   1      822.27      834.61     41.43 o 
   4  11   1       44.91       47.03     26.60 o 
   5  11   1      257.52      253.39     32.78 o 
   6  11   1      411.88      354.92     37.80 o 
   7  11   1        0.23       -3.69     27.45 o 
   8  11   1       63.37       78.17     32.00 o 
   9  11   1      195.30      216.66     36.27 o 
  10  11   1       28.10        3.58     27.27 o 
  11  11   1        7.55        1.80     28.44 o 
  12  11   1        8.34        8.37     44.63 o 
 -12  12   1        5.56      -33.61     33.61 o 
 -11  12   1       33.67       10.07     28.59 o 
 -10  12   1       16.34      -10.49     24.85 o 
  -9  12   1        6.09       13.14     27.00 o 
  -8  12   1       26.67       12.67     29.22 o 
  -7  12   1      187.86      188.81     41.60 o 
  -6  12   1       19.69       14.66     27.50 o 
  -5  12   1      164.44      204.36     34.26 o 
  -4  12   1      552.93      463.69     40.10 o 
  -3  12   1      396.71      344.03     27.18 o 
  -2  12   1        6.19        1.58     13.17 o 
  -1  12   1      800.12      865.18     24.81 o 
   0  12   1      207.64      179.12     14.23 o 
   1  12   1       86.60       53.71     15.76 o 
   2  12   1      270.21      337.83     34.50 o 
   3  12   1      404.37      323.54     34.65 o 
   4  12   1      200.52      204.62     33.29 o 
   5  12   1       59.11       53.30     27.85 o 
   6  12   1       58.31       63.28     32.50 o 
   7  12   1      425.76      497.25     52.89 o 
   8  12   1       57.67       75.05     34.28 o 
   9  12   1       31.97       25.12     28.69 o 
  10  12   1        9.80       -8.07     29.15 o 
  11  12   1        5.22       -1.04     32.05 o 
 -11  13   1        0.01      -28.19     28.19 o 
 -10  13   1       25.22       22.68     29.38 o 
  -9  13   1       15.09        5.56     25.29 o 
  -8  13   1       56.76       27.39     30.30 o 
  -7  13   1       58.78       56.99     42.15 o 
  -6  13   1      128.85      182.86     35.94 o 
  -5  13   1       10.61        0.71     28.84 o 
  -4  13   1      301.06      370.02     39.58 o 
  -3  13   1      335.46      323.03     34.79 o 
  -2  13   1      391.58      376.70     36.12 o 
  -1  13   1      245.47      190.84     18.17 o 
   0  13   1      380.24      435.80     24.56 o 
   1  13   1      371.21      449.08     25.48 o 
   2  13   1        0.96       -9.57     14.53 o 
   3  13   1     1126.80     1084.19     61.98 o 
   4  13   1       88.52      161.61     33.98 o 
   5  13   1      380.93      421.06     41.63 o 
   6  13   1        0.55      -29.24     29.24 o 
   7  13   1       27.69        5.09     28.83 o 
   8  13   1       52.51       14.42     32.87 o 
   9  13   1       31.59      -14.98     30.58 o 
  10  13   1        2.62      -29.88     29.88 o 
  11  13   1       70.32       36.36     47.38 o 
 -11  14   1       18.46      -28.65     39.67 o 
 -10  14   1        0.12      -27.98     27.98 o 
  -9  14   1        0.03      -22.91     26.68 o 
  -8  14   1        9.98       -9.65     26.09 o 
  -7  14   1       25.49       27.32     29.41 o 
  -6  14   1        2.41       -3.89     28.11 o 
  -5  14   1       35.40       69.49     32.39 o 
  -4  14   1       39.36       67.42     32.54 o 
  -3  14   1      336.33      443.22     40.63 o 
  -2  14   1        4.87        4.96     25.34 o 
  -1  14   1        1.50        3.01     28.80 o 
   0  14   1       20.50       36.13     33.33 o 
   1  14   1        4.78        9.32     27.07 o 
   2  14   1        3.96        1.62     17.13 o 
   3  14   1      823.87      790.38     49.89 o 
   4  14   1       83.38       68.37     24.63 o 
   5  14   1        1.40       12.02     28.95 o 
   6  14   1       80.56       86.35     33.49 o 
   7  14   1        0.03      -18.52     29.28 o 
   8  14   1       31.48       -0.79     32.00 o 
   9  14   1        3.58      -13.68     33.44 o 
  10  14   1       12.90       -2.34     32.39 o 
 -10  15   1       10.74      -14.88     39.67 o 
  -9  15   1        0.61      -29.38     29.38 o 
  -8  15   1        1.12      -24.44     30.88 o 
  -7  15   1        9.29       -5.51     30.00 o 
  -6  15   1       35.67       38.20     30.71 o 
  -5  15   1      196.75      240.36     30.41 o 
  -4  15   1       18.30       50.58     31.17 o 
  -3  15   1       19.49       56.04     33.47 o 
  -2  15   1      212.68      225.43     36.41 o 
  -1  15   1      207.52      205.10     37.17 o 
   0  15   1      418.24      437.02     42.27 o 
   1  15   1       23.57       34.85     29.71 o 
   2  15   1       56.27       91.64     34.50 o 
   3  15   1       10.16        9.87     12.91 o 
   4  15   1      128.10      142.40     37.30 o 
   5  15   1        8.00       43.96     31.87 o 
   6  15   1        5.86       -0.37     32.03 o 
   7  15   1       10.90      -25.57     29.97 o 
   8  15   1        0.46       -5.97     33.47 o 
   9  15   1        5.64      -16.67     33.29 o 
  10  15   1        3.50      -47.38     47.38 o 
  -9  16   1        1.81      -22.59     40.77 o 
  -8  16   1       10.40      -19.54     32.00 o 
  -7  16   1       73.56       86.39     64.46 o 
  -6  16   1       12.39        6.98     29.18 o 
  -5  16   1      175.57      152.87     36.91 o 
  -4  16   1       44.78       47.60     35.73 o 
  -3  16   1        5.66      -20.00     33.17 o 
  -2  16   1      180.61      201.02     37.58 o 
  -1  16   1      186.07      232.94     38.54 o 
   0  16   1      211.00      243.63     42.24 o 
   1  16   1      948.11      906.70     55.88 o 
   2  16   1      140.44      176.41     37.42 o 
   3  16   1       83.50       80.57     36.22 o 
   4  16   1      170.31      230.08     42.07 o 
   5  16   1       27.87       21.68     33.10 o 
   6  16   1       11.16       24.58     35.08 o 
   7  16   1        1.23      -27.11     30.68 o 
   8  16   1       12.49       -6.91     36.17 o 
   9  16   1        8.24        7.71     52.34 o 
  -8  17   1       32.05      -21.49     47.38 o 
  -7  17   1        2.94       -3.01     32.39 o 
  -6  17   1      102.91      102.04     48.21 o 
  -5  17   1       48.89       81.56     48.76 o 
  -4  17   1       17.80       18.52     34.07 o 
  -3  17   1      198.91      205.41     38.76 o 
  -2  17   1        0.54       13.31     30.04 o 
  -1  17   1       70.28       69.11     37.97 o 
   0  17   1       70.15      140.06     40.12 o 
   1  17   1       70.17       89.36     36.12 o 
   2  17   1      406.48      428.19     48.01 o 
   3  17   1      139.96      167.38     41.28 o 
   4  17   1       66.90       77.50     36.95 o 
   5  17   1       59.49       69.99     39.44 o 
   6  17   1        0.88      -24.86     34.01 o 
   7  17   1       11.25      -15.01     30.84 o 
   8  17   1        2.72      -29.20     57.85 o 
  -7  18   1       20.86      -34.71     51.79 o 
  -6  18   1       67.26       84.45     38.86 o 
  -5  18   1       48.70       74.75     38.86 o 
  -4  18   1      179.07      203.60     42.81 o 
  -3  18   1        1.85       21.81     35.78 o 
  -2  18   1        2.18       16.22     34.01 o 
  -1  18   1       21.91       29.82     37.95 o 
   0  18   1        7.89       37.17     38.17 o 
   1  18   1      119.78      152.04     42.81 o 
   2  18   1       39.47       53.42     38.63 o 
   3  18   1       23.38       35.90     38.50 o 
   4  18   1       89.72       95.15     39.03 o 
   5  18   1        1.13      -18.49     36.61 o 
   6  18   1       20.49       55.39     38.00 o 
   7  18   1       10.04      -51.24     62.26 o 
  -5  19   1        1.60       13.57     38.81 o 
  -4  19   1       90.06      109.30     38.75 o 
  -3  19   1        8.00       24.02     35.61 o 
  -2  19   1        2.98       30.43     36.47 o 
  -1  19   1       28.98       35.35     34.44 o 
   0  19   1        4.26       39.51     36.91 o 
   1  19   1        3.94       17.45     37.07 o 
   2  19   1       88.09      101.27     43.85 o 
   3  19   1        7.41       25.23     41.95 o 
   4  19   1      172.87      221.32     48.38 o 
   5  19   1        5.34       23.00     40.55 o 
  -3  20   1        6.08      -17.63     50.14 o 
  -2  20   1        4.83      -28.35     37.64 o 
  -1  20   1        5.96       18.63     38.59 o 
   0  20   1       34.90       60.60     59.50 o 
   1  20   1        1.99       12.51     43.94 o 
   2  20   1       74.53      104.97     44.27 o 
   3  20   1        5.62       26.45     58.95 o 
 -14   0   2       32.85       22.59     35.26 o 
 -12   0   2       35.79       25.55     22.90 o 
 -10   0   2        2.55      -10.52     26.18 o 
  -8   0   2        0.18      -13.44     23.29 o 
  -6   0   2     3806.30     4150.00    107.43 o 
  -4   0   2     3416.87     3345.93     80.80 o 
  -2   0   2     5556.92     5076.99    154.82 o 
   0   0   2      201.26       88.70      4.96 o 
   2   0   2    43429.75    39296.94   1148.18 o 
   4   0   2    10854.19    10832.82    243.24 o 
   6   0   2     6526.74     7420.36    168.88 o 
   8   0   2     3126.54     3051.74     88.04 o 
  10   0   2      205.50      201.35     32.39 o 
  12   0   2       26.23      -24.79     47.38 o 
  14   0   2        0.57      -42.97     44.08 o 
 -14   1   2       10.01       14.22     16.49 o 
 -13   1   2        2.43        9.70     14.66 o 
 -12   1   2      166.52      154.14     44.69 o 
 -11   1   2        0.22        7.01     18.65 o 
 -10   1   2      479.29      533.01     29.28 o 
  -9   1   2        5.46      -14.10     17.96 o 
  -8   1   2      576.48      519.65     40.80 o 
  -7   1   2      148.49      214.10     18.57 o 
  -6   1   2       15.18       -1.67     13.07 o 
  -5   1   2     2363.25     2202.89     43.40 o 
  -4   1   2     3511.12     3348.85     57.00 o 
  -3   1   2     1212.13     1211.22     25.56 o 
  -2   1   2    52379.35    47334.53    686.58 o 
  -1   1   2    25810.65    25474.31    712.84 o 
   0   1   2    30085.37    23550.79    318.66 o 
   1   1   2     6651.59     5976.63    127.77 o 
   2   1   2     1505.88     1293.08     46.83 o 
   3   1   2     3552.88     3600.69     67.74 o 
   4   1   2      371.49      448.99     19.31 o 
   5   1   2      183.30      142.29     13.83 o 
   6   1   2     4563.67     4204.37     73.75 o 
   7   1   2     1249.52     1406.79     36.83 o 
   8   1   2     3192.01     3082.64     61.68 o 
   9   1   2      111.52       75.68     21.76 o 
  10   1   2        0.28        2.21     19.31 o 
  11   1   2        5.62      -16.42     18.33 o 
  12   1   2        8.64        1.51     33.66 o 
  13   1   2        1.53      -11.58     27.91 o 
  14   1   2       43.75       36.06     33.29 o 
 -14   2   2        3.46       19.16     24.12 o 
 -13   2   2       36.70       42.29     38.54 o 
 -12   2   2       33.97       41.56     16.12 o 
 -11   2   2        1.17       -9.49     18.11 o 
 -10   2   2      201.52      197.76     23.77 o 
  -9   2   2        1.03      -10.40     17.72 o 
  -8   2   2      147.98      171.66     21.47 o 
  -7   2   2      169.77      189.44     18.11 o 
  -6   2   2      507.47      642.24     24.30 o 
  -5   2   2     2241.47     2367.36     45.77 o 
  -4   2   2     3295.43     3367.26     57.55 o 
  -3   2   2    20582.96    20442.34    300.05 o 
  -2   2   2     3963.17     3553.66     56.12 o 
  -1   2   2    25870.12    25553.61    678.01 o 
   0   2   2     2534.14     2347.81     42.30 o 
   1   2   2    15397.52    15162.28    267.40 o 
   2   2   2     9267.16     9484.09    163.80 o 
   3   2   2     3594.22     3456.80     65.67 o 
   4   2   2     2211.59     2093.09     45.35 o 
   5   2   2     1074.55     1062.52     31.04 o 
   6   2   2      986.64      897.88     36.79 o 
   7   2   2      442.18      505.27     27.95 o 
   8   2   2      431.47      386.96     28.55 o 
   9   2   2      716.90      696.66     34.92 o 
  10   2   2        3.02       -7.40     19.86 o 
  11   2   2       98.09       91.49     22.35 o 
  12   2   2        5.47        8.65     32.55 o 
  13   2   2        0.54      -30.04     30.04 o 
  14   2   2        0.56      -26.21     29.01 o 
 -14   3   2        4.65      -20.95     22.79 o 
 -13   3   2       10.21       39.17     31.05 o 
 -12   3   2       59.12       53.40     28.17 o 
 -11   3   2      180.83      264.79     30.44 o 
 -10   3   2      137.00      158.10     23.34 o 
  -9   3   2      300.04      330.14     26.09 o 
  -8   3   2       12.98        4.49     16.96 o 
  -7   3   2       12.02        9.40     15.13 o 
  -6   3   2       54.83       33.12     13.67 o 
  -5   3   2       11.17       -0.67     12.07 o 
  -4   3   2       49.19       45.29     11.03 o 
  -3   3   2    40972.89    40666.30    590.18 o 
  -2   3   2        9.13       21.20      6.81 o 
  -1   3   2    13911.48    15454.93    306.24 o 
   0   3   2    13566.60    13329.66    226.15 o 
   1   3   2     4358.69     4578.18    118.22 o 
   2   3   2     2245.39     2097.85     41.81 o 
   3   3   2       43.37      108.89     10.67 o 
   4   3   2     2415.59     2561.84     53.25 o 
   5   3   2       27.79        9.22     20.22 o 
   6   3   2      870.99      834.04     33.92 o 
   7   3   2     2759.54     2529.64     59.81 o 
   8   3   2     1562.34     1301.01     41.56 o 
   9   3   2      640.93      763.62     35.43 o 
  10   3   2      129.85      185.40     24.70 o 
  11   3   2       74.18       87.89     19.15 o 
  12   3   2       17.18       13.64     18.47 o 
  13   3   2       36.67       33.07     31.61 o 
  14   3   2       13.90       16.24     29.79 o 
 -14   4   2        0.20      -18.11     23.16 o 
 -13   4   2       11.76      -14.88     21.43 o 
 -12   4   2        3.10       11.46     14.31 o 
 -11   4   2        6.66       15.43     18.33 o 
 -10   4   2      367.98      413.31     31.42 o 
  -9   4   2      204.55      232.25     23.66 o 
  -8   4   2      513.95      518.77     26.00 o 
  -7   4   2        7.94       17.68     14.41 o 
  -6   4   2        8.99       -5.79     13.24 o 
  -5   4   2      122.04       88.53     14.74 o 
  -4   4   2     1439.82     1519.17     38.18 o 
  -3   4   2        1.65        5.86     17.06 o 
  -2   4   2     2394.87     2596.56     43.27 o 
  -1   4   2      480.17      408.69     17.42 o 
   0   4   2     5009.11     6031.83    105.59 o 
   1   4   2     1269.81     1286.06     59.64 o 
   2   4   2     8160.78     6969.46    122.62 o 
   3   4   2     4885.52     4939.95     90.55 o 
   4   4   2     3683.18     3764.38     73.17 o 
   5   4   2      243.03      233.99     18.73 o 
   6   4   2      685.71      843.51     29.30 o 
   7   4   2        7.97       -2.97     14.92 o 
   8   4   2       56.86       38.03     19.54 o 
   9   4   2       49.85       66.83     19.92 o 
  10   4   2      225.39      232.76     25.59 o 
  11   4   2        7.64       22.41     26.58 o 
  12   4   2        0.46       16.16     31.49 o 
  13   4   2        1.79        2.81     31.61 o 
  14   4   2        4.37        0.72     31.83 o 
 -14   5   2        0.24       -4.41     23.37 o 
 -13   5   2       39.31        1.67     23.92 o 
 -12   5   2        2.31       -6.34     19.46 o 
 -11   5   2       98.13       97.87     24.85 o 
 -10   5   2      237.70      298.34     28.73 o 
  -9   5   2      333.40      371.66     29.46 o 
  -8   5   2      375.10      339.48     26.84 o 
  -7   5   2      798.66      787.46     30.78 o 
  -6   5   2      162.05      256.91     21.61 o 
  -5   5   2     4660.39     4839.21     94.10 o 
  -4   5   2      110.74      163.02     41.15 o 
  -3   5   2     6743.07     7041.85    108.58 o 
  -2   5   2      134.19       94.39      8.71 o 
  -1   5   2     5343.41     4482.29     69.81 o 
   0   5   2        0.14       16.49      8.11 o 
   1   5   2     3256.83     3315.26     77.30 o 
   2   5   2      480.78      543.92     17.39 o 
   3   5   2      384.11      291.76     16.08 o 
   4   5   2      688.99      632.39     23.50 o 
   5   5   2     6457.49     5969.27    111.97 o 
   6   5   2       31.36       17.68     14.50 o 
   7   5   2     4115.80     3955.30     83.76 o 
   8   5   2        8.71       11.93     17.96 o 
   9   5   2      374.82      341.94     28.80 o 
  10   5   2        6.32        4.61     16.65 o 
  11   5   2      101.52      111.18     32.92 o 
  12   5   2        6.76        6.97     31.30 o 
  13   5   2       39.25       51.93     32.30 o 
  14   5   2        0.61      -41.32     41.32 o 
 -14   6   2       15.53      -15.10     24.68 o 
 -13   6   2        0.14       -2.19     22.34 o 
 -12   6   2       15.34        1.75     20.91 o 
 -11   6   2       78.01      134.74     43.45 o 
 -10   6   2        7.22        7.89     17.16 o 
  -9   6   2      445.97      478.03     30.66 o 
  -8   6   2      222.98      260.35     25.79 o 
  -7   6   2        5.77       12.97     16.85 o 
  -6   6   2       23.93       24.97     21.64 o 
  -5   6   2       54.64       44.63     14.85 o 
  -4   6   2      285.42      242.97     34.16 o 
  -3   6   2        0.37        3.78      9.85 o 
  -2   6   2       37.34       81.80      9.13 o 
  -1   6   2      762.91      802.99     16.73 o 
   0   6   2        0.42        6.22      8.75 o 
   1   6   2     3763.95     3749.56     71.65 o 
   2   6   2     1078.93     1146.64     28.34 o 
   3   6   2      381.68      395.70     17.42 o 
   4   6   2     1089.84      958.89     29.66 o 
   5   6   2      389.56      381.15     21.23 o 
   6   6   2      212.07      230.63     21.08 o 
   7   6   2       39.39       86.01     17.98 o 
   8   6   2      223.71      289.10     25.61 o 
   9   6   2       49.64       52.11     19.94 o 
  10   6   2       43.79       44.14     29.97 o 
  11   6   2       10.97       -3.09     31.55 o 
  12   6   2       32.18        9.93     29.99 o 
  13   6   2        0.93      -29.01     29.01 o 
 -14   7   2        0.07        3.31     38.57 o 
 -13   7   2       15.78        8.24     25.80 o 
 -12   7   2        2.48        0.37     22.20 o 
 -11   7   2      133.64       89.77     49.59 o 
 -10   7   2      160.72      154.13     19.12 o 
  -9   7   2      113.77      105.57     22.22 o 
  -8   7   2      228.50      244.10     23.36 o 
  -7   7   2       92.91       87.58     18.83 o 
  -6   7   2        2.67       -0.88     15.88 o 
  -5   7   2      933.45     1077.77     34.19 o 
  -4   7   2      245.08      324.87     19.63 o 
  -3   7   2     5632.74     5798.08     91.93 o 
  -2   7   2     9332.89     8980.86    136.66 o 
  -1   7   2    19022.85    19234.70    283.50 o 
   0   7   2     5388.10     4773.53     88.39 o 
   1   7   2     1316.77     1303.86     25.01 o 
   2   7   2      425.26      349.16     17.00 o 
   3   7   2      376.13      455.58     19.33 o 
   4   7   2       79.39       81.88     14.03 o 
   5   7   2      348.24      336.36     20.31 o 
   6   7   2      725.67      692.86     27.90 o 
   7   7   2      803.10      697.02     29.83 o 
   8   7   2        0.49       -9.18     15.41 o 
   9   7   2      296.67      315.09     36.66 o 
  10   7   2        1.74      -12.16     27.40 o 
  11   7   2        1.39      -23.59     30.71 o 
  12   7   2       57.94       50.60     30.97 o 
  13   7   2       15.08       16.97     29.76 o 
 -13   8   2        5.61       -0.78     27.27 o 
 -12   8   2       89.92       57.24     45.45 o 
 -11   8   2       16.54       -7.97     21.90 o 
 -10   8   2      214.83      218.35     95.04 o 
  -9   8   2       32.96       35.80     21.94 o 
  -8   8   2        6.68      -17.28     17.28 o 
  -7   8   2        2.81        0.11     17.59 o 
  -6   8   2     1149.18     1078.70     36.24 o 
  -5   8   2     1332.14     1247.44     37.58 o 
  -4   8   2      289.43      277.51     29.96 o 
  -3   8   2      596.42      702.91     20.88 o 
  -2   8   2     2124.46     2169.78     40.06 o 
  -1   8   2      518.57      452.47     19.24 o 
   0   8   2      352.69      329.83     13.79 o 
   1   8   2        2.60        1.62     12.56 o 
   2   8   2     1303.50     1290.95     32.41 o 
   3   8   2     1203.32     1181.14     31.63 o 
   4   8   2      235.43      282.79     18.61 o 
   5   8   2      740.27      811.62     28.84 o 
   6   8   2       59.52      129.90     18.08 o 
   7   8   2      167.90      157.97     30.93 o 
   8   8   2      420.90      356.26     36.17 o 
   9   8   2       26.50       23.79     29.25 o 
  10   8   2       37.04       -7.52     29.01 o 
  11   8   2       79.24       93.81     33.17 o 
  12   8   2       38.76        7.91     29.60 o 
  13   8   2        0.62      -19.76     30.71 o 
 -13   9   2       18.82       -4.54     27.41 o 
 -12   9   2       78.92       50.61     27.85 o 
 -11   9   2        1.39      -12.60     21.20 o 
 -10   9   2       55.75       41.02     55.65 o 
  -9   9   2        1.36       -9.16     25.54 o 
  -8   9   2      389.88      416.06     38.75 o 
  -7   9   2       28.57       12.02     17.64 o 
  -6   9   2       30.11       39.51     17.86 o 
  -5   9   2      420.91      450.50     25.26 o 
  -4   9   2     2877.38     3121.66     67.30 o 
  -3   9   2      160.96      225.55     33.40 o 
  -2   9   2    11912.53    11877.27    161.32 o 
  -1   9   2       10.71        5.87     11.81 o 
   0   9   2     8622.00     8156.02    176.38 o 
   1   9   2      296.67      354.80     22.31 o 
   2   9   2      286.77      361.86     17.75 o 
   3   9   2       93.36       95.09     13.01 o 
   4   9   2      767.29      937.12     30.67 o 
   5   9   2      807.50      699.12     43.52 o 
   6   9   2      168.13      258.13     43.52 o 
   7   9   2       63.97       62.18     26.45 o 
   8   9   2      304.79      343.89     39.05 o 
   9   9   2      107.03       99.82     34.59 o 
  10   9   2       36.34       59.96     34.12 o 
  11   9   2        0.80      -17.86     30.66 o 
  12   9   2        1.59       -6.41     32.16 o 
  13   9   2        0.00      -18.18     42.42 o 
 -13  10   2        3.83      -33.61     33.61 o 
 -12  10   2        8.43      -19.17     23.18 o 
 -11  10   2       20.57      -11.07     23.56 o 
 -10  10   2       38.22        8.24     31.96 o 
  -9  10   2       10.89       10.04     25.68 o 
  -8  10   2      176.61      201.81     34.67 o 
  -7  10   2      376.09      423.61     37.59 o 
  -6  10   2       52.94       45.97     16.54 o 
  -5  10   2     1495.04     1429.86     42.89 o 
  -4  10   2       25.51       21.86     14.88 o 
  -3  10   2      189.38      234.11     16.07 o 
  -2  10   2       74.08       75.63     11.95 o 
  -1  10   2       31.81      111.52     34.99 o 
   0  10   2        6.40       -8.84      8.84 o 
   1  10   2      910.84      986.84     20.38 o 
   2  10   2       46.74       59.06     12.57 o 
   3  10   2     2324.09     2093.31    133.33 o 
   4  10   2       31.64       18.05     20.79 o 
   5  10   2      289.51      260.02     33.00 o 
   6  10   2      434.58      427.25     36.67 o 
   7  10   2       39.43       37.43     30.81 o 
   8  10   2      136.56      139.55     35.34 o 
   9  10   2       52.18       48.47     31.75 o 
  10  10   2        0.00       -0.46     31.66 o 
  11  10   2       67.80       15.79     32.05 o 
  12  10   2        0.67      -36.91     36.91 o 
 -12  11   2       19.85       16.13     27.30 o 
 -11  11   2        0.18      -22.10     23.55 o 
 -10  11   2       60.39      151.51     46.83 o 
  -9  11   2        4.42        8.73     24.95 o 
  -8  11   2       68.89       43.49     43.25 o 
  -7  11   2       74.88       85.43     31.89 o 
  -6  11   2      214.31      278.52     35.58 o 
  -5  11   2       53.13       29.83     27.62 o 
  -4  11   2      366.32      443.89     24.33 o 
  -3  11   2      214.21      228.66     20.25 o 
  -2  11   2     1909.33     1793.96     52.09 o 
  -1  11   2      715.80      771.59     25.92 o 
   0  11   2     1440.56     1464.31     28.58 o 
   1  11   2     1423.48     1537.50     33.85 o 
   2  11   2      109.08      168.95     26.74 o 
   3  11   2       59.78       80.58     23.52 o 
   4  11   2       74.07       91.37     26.60 o 
   5  11   2      127.00      207.50     33.12 o 
   6  11   2      227.98      259.29     34.24 o 
   7  11   2      113.34      195.51     35.57 o 
   8  11   2      471.95      524.88     50.14 o 
   9  11   2       57.83       72.25     31.90 o 
  10  11   2       41.31       48.76     30.30 o 
  11  11   2       13.58       10.50     32.31 o 
  12  11   2        4.24       -4.47     33.33 o 
 -12  12   2        3.75      -34.16     34.16 o 
 -11  12   2       13.71      -25.90     26.43 o 
 -10  12   2        1.81      -23.87     24.66 o 
  -9  12   2        3.53      -14.38     23.24 o 
  -8  12   2      262.90      400.54     53.99 o 
  -7  12   2       12.04       12.58     29.09 o 
  -6  12   2      281.77      288.63     35.66 o 
  -5  12   2      730.16      750.14     46.73 o 
  -4  12   2        3.35       34.20     28.05 o 
  -3  12   2      916.15      868.01     68.04 o 
  -2  12   2       29.61       47.13     11.78 o 
  -1  12   2        0.43       19.21     10.15 o 
   0  12   2      906.82     1049.80     33.07 o 
   1  12   2       66.80       67.78     15.57 o 
   2  12   2      115.85      148.60     19.00 o 
   3  12   2      487.49      512.57     36.49 o 
   4  12   2      276.11      266.98     31.89 o 
   5  12   2       39.73       59.01     30.47 o 
   6  12   2       47.86       24.47     31.58 o 
   7  12   2        0.11       -5.94     28.87 o 
   8  12   2        0.26        1.96     30.27 o 
   9  12   2       23.94       20.00     30.65 o 
  10  12   2       13.70       -6.78     31.75 o 
  11  12   2       15.72       -7.48     36.91 o 
 -11  13   2        4.95      -15.29     27.76 o 
 -10  13   2        0.09      -27.82     27.82 o 
  -9  13   2       22.08       -2.94     25.87 o 
  -8  13   2        8.78       -8.10     26.43 o 
  -7  13   2        3.55      -10.39     27.65 o 
  -6  13   2      145.39      166.34     33.43 o 
  -5  13   2       21.10       29.38     30.93 o 
  -4  13   2       21.75       73.68     32.01 o 
  -3  13   2       49.49       16.43     25.42 o 
  -2  13   2      123.17      211.30     31.37 o 
  -1  13   2      439.88      458.57     26.01 o 
   0  13   2        0.92       -0.04     13.62 o 
   1  13   2      637.35      673.10     30.18 o 
   2  13   2      100.77      151.85     19.88 o 
   3  13   2       97.02       95.88     22.06 o 
   4  13   2      116.26      227.18     33.42 o 
   5  13   2       59.27       98.59     29.95 o 
   6  13   2        4.11       -0.40     28.21 o 
   7  13   2      335.81      378.22     40.62 o 
   8  13   2       30.29       -3.75     33.46 o 
   9  13   2       26.58       11.33     32.61 o 
  10  13   2        6.89      -13.99     29.76 o 
  11  13   2        0.41      -45.73     45.73 o 
 -11  14   2        6.89      -40.77     40.77 o 
 -10  14   2        5.94      -27.48     27.48 o 
  -9  14   2        1.52      -28.08     28.08 o 
  -8  14   2       31.86      -13.73     32.51 o 
  -7  14   2        1.17      -24.08     24.08 o 
  -6  14   2       46.13       27.15     30.36 o 
  -5  14   2        1.32      -15.67     31.33 o 
  -4  14   2      164.67      181.17     36.14 o 
  -3  14   2      176.90      255.22     37.41 o 
  -2  14   2       19.97       -9.18     29.02 o 
  -1  14   2        9.29       21.08     29.09 o 
   0  14   2      711.88      728.85     45.71 o 
   1  14   2      178.85      128.72     20.17 o 
   2  14   2     1283.79     1269.56     42.12 o 
   3  14   2       52.12       48.60     29.35 o 
   4  14   2       51.89       49.61     28.33 o 
   5  14   2        0.03       -8.06     30.87 o 
   6  14   2       31.75       41.91     29.75 o 
   7  14   2        3.93       10.06     38.29 o 
   8  14   2        6.78      -15.10     32.03 o 
   9  14   2        6.38      -13.24     34.34 o 
  10  14   2       52.46       24.80     70.80 o 
 -10  15   2       12.02      -38.57     38.57 o 
  -9  15   2        6.18        1.63     30.29 o 
  -8  15   2       19.51       -0.07     28.97 o 
  -7  15   2        2.53      -26.61     26.61 o 
  -6  15   2       11.18       12.87     29.09 o 
  -5  15   2       42.46       41.32     31.93 o 
  -4  15   2        0.02       -5.69     32.29 o 
  -3  15   2      314.88      362.11     39.84 o 
  -2  15   2       17.06       17.61     28.30 o 
  -1  15   2      989.64      919.49     49.44 o 
   0  15   2       49.54       94.75     35.64 o 
   1  15   2       65.70       85.20     31.75 o 
   2  15   2      596.76      600.75     76.03 o 
   3  15   2      353.92      315.02     38.21 o 
   4  15   2       27.86        8.82     33.69 o 
   5  15   2      232.67      244.38     38.41 o 
   6  15   2        0.70      -16.79     31.77 o 
   7  15   2       35.36       34.20     35.97 o 
   8  15   2        0.00       -4.11     33.71 o 
   9  15   2       17.34       16.93     36.86 o 
  -9  16   2       19.27      -35.81     35.81 o 
  -8  16   2       33.92       -7.59     29.38 o 
  -7  16   2       15.57        4.26     31.93 o 
  -6  16   2      172.45      229.37     62.50 o 
  -5  16   2       63.61       61.16     31.27 o 
  -4  16   2      184.53      195.20     37.38 o 
  -3  16   2        0.48       -2.10     29.76 o 
  -2  16   2        9.51      -14.01     29.91 o 
  -1  16   2       99.33       79.74     36.42 o 
   0  16   2      448.94      600.82     50.25 o 
   1  16   2        4.09       46.08     35.45 o 
   2  16   2      317.22      387.12     43.44 o 
   3  16   2      146.41      134.47     38.90 o 
   4  16   2      167.69      178.19     40.23 o 
   5  16   2        0.40       -5.92     26.51 o 
   6  16   2       14.61       20.05     35.76 o 
   7  16   2        5.90       10.25     34.61 o 
   8  16   2        5.28        5.12     37.20 o 
   9  16   2        0.13       18.18     56.20 o 
  -8  17   2        3.93       -4.41     44.08 o 
  -7  17   2        4.87        3.77     32.18 o 
  -6  17   2       17.47       36.43     34.09 o 
  -5  17   2       14.71      -13.21     30.98 o 
  -4  17   2       69.46       82.11     55.37 o 
  -3  17   2       27.75       36.64     30.70 o 
  -2  17   2      230.64      282.77     40.68 o 
  -1  17   2        9.25       26.45     36.23 o 
   0  17   2       60.06      106.24     36.55 o 
   1  17   2       63.37      101.90     39.71 o 
   2  17   2       15.55       22.83     36.14 o 
   3  17   2        3.67       16.52     35.73 o 
   4  17   2        7.80       -6.34     36.27 o 
   5  17   2        5.37       -6.59     37.26 o 
   6  17   2       38.53       48.65     28.73 o 
   7  17   2        6.45      -32.26     35.34 o 
   8  17   2        0.20      -56.75     56.75 o 
  -7  18   2      149.13       48.48     52.89 o 
  -6  18   2       48.03       50.83     38.84 o 
  -5  18   2      152.84      126.95     69.69 o 
  -4  18   2       18.07       10.59     33.09 o 
  -3  18   2       23.91       60.83     35.83 o 
  -2  18   2        6.79       17.84     31.64 o 
  -1  18   2       95.03       80.59     39.04 o 
   0  18   2       27.03       46.87     34.57 o 
   1  18   2       43.13       86.54     37.19 o 
   2  18   2       63.30       52.87     36.39 o 
   3  18   2      110.78      167.20     43.54 o 
   4  18   2       61.23       99.48     42.62 o 
   5  18   2       85.02       46.62     39.76 o 
   6  18   2        0.89      -13.59     39.44 o 
  -6  19   2        0.36       23.69     52.89 o 
  -5  19   2       10.96       -0.74     35.82 o 
  -4  19   2       15.50       28.18     36.78 o 
  -3  19   2        0.06       46.85     37.19 o 
  -2  19   2       40.64       48.02     36.52 o 
  -1  19   2       61.56       54.45     39.32 o 
   0  19   2       32.17       54.37     40.15 o 
   1  19   2        0.00       15.12     39.92 o 
   2  19   2        0.07       -2.00     40.15 o 
   3  19   2        1.33       37.65     41.02 o 
   4  19   2        5.53       32.58     41.51 o 
   5  19   2        1.14       13.24     41.27 o 
  -3  20   2       12.87      -22.59     55.09 o 
  -2  20   2        0.83        9.75     40.48 o 
  -1  20   2       51.78       45.74     35.68 o 
   0  20   2        0.68        3.41     37.91 o 
   1  20   2      105.83      143.29     44.78 o 
   2  20   2        4.07       44.11     44.16 o 
   3  20   2      130.27      187.32     78.79 o 
 -13   0   3       71.11       69.82     40.22 o 
 -11   0   3      362.68      408.05    113.77 o 
  -9   0   3      993.68     1085.84     59.78 o 
  -7   0   3     1985.49     1879.32    110.74 o 
  -5   0   3     5687.28     4776.50    112.37 o 
  -3   0   3     4530.24     4141.50     93.66 o 
  -1   0   3    31436.68    27349.73    980.98 o 
   1   0   3     8673.05    10540.19    314.59 o 
   3   0   3     4021.52     3686.40    120.66 o 
   5   0   3       12.26        2.75     14.80 o 
   7   0   3      200.55      207.89     25.90 o 
   9   0   3       80.06       93.11     41.87 o 
  11   0   3      121.17      195.04     55.09 o 
  13   0   3       55.56       50.14     46.28 o 
 -14   1   3        0.92       25.22     21.14 o 
 -13   1   3        0.74        6.91     15.06 o 
 -12   1   3        0.04        8.56     14.99 o 
 -11   1   3       87.65       61.36     19.40 o 
 -10   1   3      119.36      176.29     24.22 o 
  -9   1   3       13.52       38.88     20.10 o 
  -8   1   3      819.12      865.96     33.96 o 
  -7   1   3      638.26      680.82     27.48 o 
  -6   1   3      992.09     1019.64     28.96 o 
  -5   1   3     5157.64     5233.16     86.13 o 
  -4   1   3     7663.89     8070.67    124.37 o 
  -3   1   3     3888.36     4254.62     68.15 o 
  -2   1   3     8340.19     8484.66    113.68 o 
  -1   1   3      208.07      221.38      6.86 o 
   0   1   3    22628.54    23156.64    440.55 o 
   1   1   3    10746.20    11636.77    244.85 o 
   2   1   3     6463.59     6264.09    171.07 o 
   3   1   3     4917.41     5327.20    130.75 o 
   4   1   3     5486.61     5355.65     99.22 o 
   5   1   3     1319.14     1383.75     36.36 o 
   6   1   3      630.41      562.59     26.29 o 
   7   1   3     3186.32     3322.08     73.45 o 
   8   1   3       98.07      108.74     21.80 o 
   9   1   3       16.17        6.74     19.09 o 
  10   1   3      269.37      323.61     39.15 o 
  11   1   3       46.01       75.89     35.45 o 
  12   1   3        0.65      -26.17     33.50 o 
  13   1   3       57.51       78.82     35.68 o 
  14   1   3       18.19       10.74     34.67 o 
 -14   2   3       14.71       53.45     43.63 o 
 -13   2   3       81.73      103.38     30.85 o 
 -12   2   3       13.09       18.62     14.11 o 
 -11   2   3      169.43      152.19     21.10 o 
 -10   2   3        3.22      -20.31     20.31 o 
  -9   2   3      328.55      318.03     25.88 o 
  -8   2   3       57.33       42.65     16.71 o 
  -7   2   3      241.12      251.99     19.71 o 
  -6   2   3     6505.02     6713.06    109.62 o 
  -5   2   3     6682.39     6569.23    105.35 o 
  -4   2   3    13875.69    13111.20    196.62 o 
  -3   2   3    28650.15    27263.19    397.91 o 
  -2   2   3       11.14       41.59      8.03 o 
  -1   2   3    14305.09    13761.43    181.19 o 
   0   2   3     3963.68     3947.57     49.43 o 
   1   2   3     5758.31     5611.11    125.34 o 
   2   2   3     4716.68     5343.10     95.08 o 
   3   2   3      262.50      215.82     32.56 o 
   4   2   3      378.70      393.64     31.88 o 
   5   2   3      826.60      621.94     35.17 o 
   6   2   3     1135.19     1027.84     35.79 o 
   7   2   3     2359.72     2434.93     58.90 o 
   8   2   3       14.75        9.09     18.16 o 
   9   2   3        8.05       12.49     18.62 o 
  10   2   3        5.28      -17.96     17.96 o 
  11   2   3       26.88       -5.46     34.43 o 
  12   2   3       56.41       52.11     33.49 o 
  13   2   3       12.78       -6.57     34.22 o 
  14   2   3        5.60       46.63     36.56 o 
 -14   3   3        0.30        9.11     23.22 o 
 -13   3   3        0.69       11.88     26.68 o 
 -12   3   3        1.51       -6.79     13.53 o 
 -11   3   3       42.55       76.47     26.61 o 
 -10   3   3      145.60      219.74     29.79 o 
  -9   3   3      359.01      346.70     25.23 o 
  -8   3   3       63.81       59.10     16.21 o 
  -7   3   3      759.42      590.30     25.24 o 
  -6   3   3      346.74      295.70     18.90 o 
  -5   3   3     8526.74     8159.62    128.08 o 
  -4   3   3     7772.53     7221.29    112.80 o 
  -3   3   3     8914.49     9341.75    180.00 o 
  -2   3   3      413.79      593.50     17.98 o 
  -1   3   3    13377.66    12918.75    195.24 o 
   0   3   3    12440.75    12972.64    191.03 o 
   1   3   3     6313.34     6357.15    137.11 o 
   2   3   3      265.31      235.23     12.99 o 
   3   3   3      415.96      352.20     15.81 o 
   4   3   3     1499.42     1432.89     49.97 o 
   5   3   3      971.01      979.91     39.94 o 
   6   3   3     3270.51     3165.51     67.89 o 
   7   3   3      211.71      256.84     23.51 o 
   8   3   3       66.27       56.81     19.23 o 
   9   3   3      316.69      303.71     27.33 o 
  10   3   3        4.15       26.41     19.26 o 
  11   3   3       83.01       84.79     17.01 o 
  12   3   3        0.13      -12.71     34.09 o 
  13   3   3       36.34       25.65     34.28 o 
  14   3   3       16.61       29.51     35.91 o 
 -14   4   3       37.43       20.61     23.06 o 
 -13   4   3        2.25       40.74     28.04 o 
 -12   4   3      156.45       51.96     20.71 o 
 -11   4   3        0.20       -5.33     16.90 o 
 -10   4   3        1.19        2.78     17.61 o 
  -9   4   3       31.33       32.54     18.76 o 
  -8   4   3      163.72      189.83     20.91 o 
  -7   4   3      325.84      332.93     20.56 o 
  -6   4   3     1319.23     1189.19     31.98 o 
  -5   4   3      740.74      750.40     24.81 o 
  -4   4   3    14113.59    13113.94    197.51 o 
  -3   4   3    11328.64    12344.86    165.22 o 
  -2   4   3     3372.73     3555.88     51.23 o 
  -1   4   3       73.14       69.51      9.23 o 
   0   4   3    37459.91    36169.96    525.24 o 
   1   4   3      290.44      499.50     29.95 o 
   2   4   3     8196.53     8724.82    152.53 o 
   3   4   3     1442.87     1641.34     58.32 o 
   4   4   3     1175.28     1517.97     36.52 o 
   5   4   3       31.56       76.92     28.00 o 
   6   4   3      417.75      468.13     23.74 o 
   7   4   3       32.83       28.00     16.55 o 
   8   4   3       35.06       22.75     17.35 o 
   9   4   3      183.44      173.50     24.20 o 
  10   4   3       49.83      108.71     21.36 o 
  11   4   3       13.08       -7.28     32.27 o 
  12   4   3       52.49       58.95     35.84 o 
  13   4   3        5.02       16.77     34.34 o 
  14   4   3       16.54        1.12     34.83 o 
 -14   5   3        2.78       15.79     22.73 o 
 -13   5   3        4.47        3.44     21.88 o 
 -12   5   3        1.57       -7.60     18.69 o 
 -11   5   3       73.63       76.13     35.08 o 
 -10   5   3        0.15        2.18     18.70 o 
  -9   5   3      524.70      528.12     32.02 o 
  -8   5   3      184.76      200.33     20.17 o 
  -7   5   3       99.61      157.32     18.56 o 
  -6   5   3     1530.28     1488.65     36.37 o 
  -5   5   3       36.79       48.69     13.71 o 
  -4   5   3     1799.68     1601.27     35.06 o 
  -3   5   3      466.94      467.58     23.33 o 
  -2   5   3     1925.95     2143.67     37.61 o 
  -1   5   3     1136.02      925.28     17.71 o 
   0   5   3    24102.88    23716.22    400.03 o 
   1   5   3     7933.36     7576.53    166.71 o 
   2   5   3     2991.95     2941.16     56.44 o 
   3   5   3     7946.47     7246.31    129.72 o 
   4   5   3     1302.61     1204.17     32.19 o 
   5   5   3      678.65      668.86     34.93 o 
   6   5   3      616.77      730.82     28.39 o 
   7   5   3       17.82       23.10     17.15 o 
   8   5   3      621.00      688.81     31.78 o 
   9   5   3      263.39      272.99     26.04 o 
  10   5   3        0.20      -27.62     30.10 o 
  11   5   3        3.04        6.38     29.92 o 
  12   5   3       45.47       62.48     33.71 o 
  13   5   3        4.45       21.60     35.04 o 
 -14   6   3       18.48       29.97     23.73 o 
 -13   6   3        2.89      -10.68     22.77 o 
 -12   6   3      166.07       58.99     22.67 o 
 -11   6   3       72.43       37.53     15.32 o 
 -10   6   3        9.72       25.84     17.03 o 
  -9   6   3        4.55        3.42     20.23 o 
  -8   6   3        0.07      -15.26     17.19 o 
  -7   6   3      124.70      145.30     20.07 o 
  -6   6   3     1779.18     1862.00     48.02 o 
  -5   6   3     1957.30     2075.21     49.15 o 
  -4   6   3     7991.43     7598.42    138.33 o 
  -3   6   3       65.02      106.50     12.79 o 
  -2   6   3     5094.73     4360.06     69.73 o 
  -1   6   3      737.63      801.97     19.38 o 
   0   6   3     2529.73     2738.37     53.95 o 
   1   6   3     1670.32     1540.47     43.59 o 
   2   6   3      113.36      157.21     11.26 o 
   3   6   3     1455.84     1381.43     33.04 o 
   4   6   3     3298.42     3236.93     76.72 o 
   5   6   3      390.05      440.47     22.30 o 
   6   6   3     1256.83     1278.82     42.09 o 
   7   6   3      192.46      223.17     21.08 o 
   8   6   3      177.04      147.29     20.65 o 
   9   6   3      115.45      118.30     31.73 o 
  10   6   3       17.69       11.39     31.05 o 
  11   6   3       36.40       16.79     28.41 o 
  12   6   3        0.15      -21.89     32.10 o 
  13   6   3        2.75      -10.05     32.01 o 
 -14   7   3        0.33      -16.53     36.91 o 
 -13   7   3        5.02       -2.48     24.54 o 
 -12   7   3        9.52       -6.86     21.42 o 
 -11   7   3       36.46       32.37     27.37 o 
 -10   7   3        8.32       24.93     26.13 o 
  -9   7   3      134.73      138.11     22.10 o 
  -8   7   3       22.45        1.49     19.42 o 
  -7   7   3       69.61       51.71     18.05 o 
  -6   7   3     1165.21     1062.58     35.29 o 
  -5   7   3     4214.49     4269.38     86.02 o 
  -4   7   3      727.02      694.66     25.83 o 
  -3   7   3     2760.20     2970.35     53.97 o 
  -2   7   3      286.05      235.29     23.79 o 
  -1   7   3     4342.36     4147.74     67.15 o 
   0   7   3       10.92       69.64     12.65 o 
   1   7   3     1521.43     1518.48     33.72 o 
   2   7   3     9925.28     8881.36    167.93 o 
   3   7   3       34.51       93.31     12.66 o 
   4   7   3     1941.60     1659.79     40.82 o 
   5   7   3      653.07      576.89     23.85 o 
   6   7   3     1727.87     1735.49     45.26 o 
   7   7   3       39.50       59.52     16.18 o 
   8   7   3      172.94      185.98     32.78 o 
   9   7   3      170.07      205.85     38.57 o 
  10   7   3        0.76      -11.64     31.05 o 
  11   7   3       34.76       27.14     33.44 o 
  12   7   3       13.27       22.20     33.56 o 
  13   7   3        0.42       13.29     35.35 o 
 -13   8   3       83.35       32.95     30.03 o 
 -12   8   3        7.27       -0.23     22.28 o 
 -11   8   3       24.07        4.22     18.66 o 
 -10   8   3      118.07       80.46     71.90 o 
  -9   8   3        0.77       22.38     16.05 o 
  -8   8   3        6.73       46.26     19.61 o 
  -7   8   3       26.28       50.72     24.79 o 
  -6   8   3       26.12       35.40     16.97 o 
  -5   8   3     2251.24     2553.12     59.56 o 
  -4   8   3     1707.27     1711.43     35.89 o 
  -3   8   3     2238.64     2068.71     39.98 o 
  -2   8   3     2992.71     2782.27     49.31 o 
  -1   8   3      275.35      284.94     14.57 o 
   0   8   3       59.92       91.63     13.45 o 
   1   8   3     1236.98     1246.75     23.52 o 
   2   8   3       11.60        1.53      9.24 o 
   3   8   3      177.74      171.17     14.27 o 
   4   8   3        1.69       10.07     11.99 o 
   5   8   3     1687.04     1244.74     36.45 o 
   6   8   3     1195.37     1109.09     49.56 o 
   7   8   3      293.70      251.76     30.81 o 
   8   8   3        0.37        9.91     26.90 o 
   9   8   3       68.95       91.05     31.45 o 
  10   8   3       89.08       83.45     34.74 o 
  11   8   3       14.33        0.65     33.87 o 
  12   8   3        4.01        8.38     30.29 o 
  13   8   3        7.34       -0.77     34.96 o 
 -13   9   3        0.99        1.87     24.90 o 
 -12   9   3        1.71      -13.01     21.99 o 
 -11   9   3        0.15       -1.45     19.43 o 
 -10   9   3       70.01       27.62     22.60 o 
  -9   9   3        1.76       -2.11     25.89 o 
  -8   9   3      122.47      210.22     23.20 o 
  -7   9   3      186.75      171.59     23.22 o 
  -6   9   3      332.81      366.74     26.05 o 
  -5   9   3       12.34       10.13     16.44 o 
  -4   9   3      260.71      267.04     17.51 o 
  -3   9   3     4860.24     4452.93     84.50 o 
  -2   9   3      370.74      502.52     21.65 o 
  -1   9   3     4539.45     4858.20     79.35 o 
   0   9   3      583.35      543.59     22.91 o 
   1   9   3       95.42       75.67     13.19 o 
   2   9   3       30.87       63.40     11.00 o 
   3   9   3      231.72      273.99     18.79 o 
   4   9   3     1733.65     1866.75     61.96 o 
   5   9   3     1338.99     1319.20     52.15 o 
   6   9   3       10.71       61.10     28.40 o 
   7   9   3      838.05      880.46     48.70 o 
   8   9   3        7.58        9.73     26.47 o 
   9   9   3        1.87       11.43     31.89 o 
  10   9   3       12.38        0.05     30.38 o 
  11   9   3        1.76      -13.53     28.59 o 
  12   9   3        0.25        4.61     30.96 o 
 -13  10   3       36.00       -4.96     38.02 o 
 -12  10   3        1.67      -23.67     23.67 o 
 -11  10   3      130.99       80.71     33.88 o 
 -10  10   3        0.09      -20.26     20.26 o 
  -9  10   3      139.87       85.90     81.54 o 
  -8  10   3      169.26      151.25     46.00 o 
  -7  10   3      386.46      489.15     63.91 o 
  -6  10   3        7.06       18.34     18.43 o 
  -5  10   3     2470.52     2656.22     62.69 o 
  -4  10   3       73.28       79.40     17.39 o 
  -3  10   3      511.32      467.32     19.55 o 
  -2  10   3     1060.57      884.91     24.56 o 
  -1  10   3      874.92      729.80     21.49 o 
   0  10   3       21.62       80.01      9.54 o 
   1  10   3      336.76      461.70     26.16 o 
   2  10   3       73.58       88.59     12.82 o 
   3  10   3      592.51      624.70     64.74 o 
   4  10   3       28.37       83.16     25.02 o 
   5  10   3      211.30      181.81     28.00 o 
   6  10   3      116.99      122.48     31.49 o 
   7  10   3       39.96       39.26     31.38 o 
   8  10   3      125.02      159.43     35.21 o 
   9  10   3       12.92      -16.84     29.99 o 
  10  10   3       12.31       29.08     31.45 o 
  11  10   3        0.83      -33.45     36.64 o 
  12  10   3       11.59      -19.37     32.66 o 
 -12  11   3        1.08       -3.38     25.34 o 
 -11  11   3        1.46        2.28     25.14 o 
 -10  11   3       37.81        5.57     24.24 o 
  -9  11   3        8.45       -7.98     25.34 o 
  -8  11   3       54.25       38.92     41.05 o 
  -7  11   3        5.31      -19.60     28.30 o 
  -6  11   3       35.26       32.64     29.12 o 
  -5  11   3        3.83        6.11     15.99 o 
  -4  11   3        3.63        5.69     16.20 o 
  -3  11   3      369.58      422.39     21.20 o 
  -2  11   3      303.65      311.84     16.96 o 
  -1  11   3       46.62       39.30     11.99 o 
   0  11   3      600.34      521.63     16.45 o 
   1  11   3        2.34        6.53     13.25 o 
   2  11   3        9.07       41.90     16.46 o 
   3  11   3      513.93      578.11     50.96 o 
   4  11   3       50.01       50.16     23.33 o 
   5  11   3      232.24      273.87     34.55 o 
   6  11   3      115.99      116.28     31.63 o 
   7  11   3       11.22       20.58     30.98 o 
   8  11   3      192.41      268.01     39.83 o 
   9  11   3        0.75       12.07     29.86 o 
  10  11   3       84.33       86.09     35.45 o 
  11  11   3        1.42        4.96     33.89 o 
  12  11   3        0.66      -30.85     46.28 o 
 -12  12   3        6.28        9.37     40.22 o 
 -11  12   3        7.84      -26.18     26.18 o 
 -10  12   3        6.15      -24.31     24.31 o 
  -9  12   3       70.87       15.16     42.70 o 
  -8  12   3       44.06       33.55     25.28 o 
  -7  12   3       25.11       21.33     26.85 o 
  -6  12   3      446.33      423.76     41.04 o 
  -5  12   3        0.70       -5.97     24.66 o 
  -4  12   3       15.78       28.23     25.35 o 
  -3  12   3      290.66      247.00     26.53 o 
  -2  12   3      254.45      300.98     22.95 o 
  -1  12   3      304.65      252.29     15.17 o 
   0  12   3        7.68       13.62     10.99 o 
   1  12   3      385.67      367.00     22.24 o 
   2  12   3       21.73       17.72     15.14 o 
   3  12   3      296.16      369.40     34.78 o 
   4  12   3       89.21      104.24     28.45 o 
   5  12   3       36.46       50.92     31.40 o 
   6  12   3      129.63      146.61     34.75 o 
   7  12   3      240.74      266.77     36.35 o 
   8  12   3       17.86       22.34     33.11 o 
   9  12   3       39.25       41.93     31.68 o 
  10  12   3       28.68       45.25     34.51 o 
  11  12   3        1.96      -11.67     31.74 o 
 -11  13   3       12.66       -8.49     48.76 o 
 -10  13   3        0.72      -24.22     24.22 o 
  -9  13   3        6.86      -27.55     27.55 o 
  -8  13   3        4.91      -22.42     22.42 o 
  -7  13   3       89.55       61.84     30.03 o 
  -6  13   3        5.95      -15.11     27.69 o 
  -5  13   3      110.50      140.94     32.16 o 
  -4  13   3        2.29      -14.90     20.79 o 
  -3  13   3      311.33      240.83     31.89 o 
  -2  13   3      407.28      449.08     36.30 o 
  -1  13   3      648.03      600.57     29.39 o 
   0  13   3        2.65        9.54     15.55 o 
   1  13   3      901.37      928.58     34.54 o 
   2  13   3      250.22      272.53     23.62 o 
   3  13   3      379.43      333.20     28.24 o 
   4  13   3       36.02       57.90     28.92 o 
   5  13   3       52.16       46.45     28.84 o 
   6  13   3      247.60      265.99     36.53 o 
   7  13   3       27.12       32.21     30.45 o 
   8  13   3       25.96       21.20     33.07 o 
   9  13   3        8.49       26.61     33.89 o 
  10  13   3        7.57      -13.29     31.73 o 
  11  13   3        8.45       -9.92     54.54 o 
 -11  14   3        0.71      -34.16     34.16 o 
 -10  14   3       29.47        5.49     33.33 o 
  -9  14   3        3.78      -15.05     43.80 o 
  -8  14   3        0.00      -24.03     24.03 o 
  -7  14   3        9.12      -23.28     23.28 o 
  -6  14   3      125.60       78.63     49.31 o 
  -5  14   3       24.96       33.51     30.36 o 
  -4  14   3      604.74      594.86     43.72 o 
  -3  14   3      162.09      144.46     37.74 o 
  -2  14   3       30.55       34.43     29.93 o 
  -1  14   3      796.52      721.04     47.12 o 
   0  14   3      396.37      408.99     26.98 o 
   1  14   3       67.69       83.27     19.50 o 
   2  14   3       24.65       51.05     19.45 o 
   3  14   3        0.98      -13.49     17.13 o 
   4  14   3       43.49       49.09     30.47 o 
   5  14   3        2.02        5.07     29.65 o 
   6  14   3      435.18      468.04     41.22 o 
   7  14   3       33.49       29.04     31.73 o 
   8  14   3        6.46        1.42     34.65 o 
   9  14   3       48.29       60.09     32.83 o 
  10  14   3        4.06       -6.20     34.28 o 
 -10  15   3        1.39      -42.97     42.97 o 
  -9  15   3       96.76       73.91     75.20 o 
  -8  15   3        4.16      -27.80     27.80 o 
  -7  15   3      101.79       53.93     66.66 o 
  -6  15   3        8.87       25.28     39.94 o 
  -5  15   3       22.73        8.82     25.31 o 
  -4  15   3      207.49      300.66     39.37 o 
  -3  15   3      157.09      171.78     36.37 o 
  -2  15   3        5.93        2.84     30.32 o 
  -1  15   3       61.20      124.12     34.48 o 
   0  15   3        1.30       31.70     30.18 o 
   1  15   3      777.96      749.29     67.77 o 
   2  15   3        9.79       50.87     17.21 o 
   3  15   3      105.10       92.42     17.38 o 
   4  15   3      169.37      264.14     39.85 o 
   5  15   3        0.08       -2.71     28.83 o 
   6  15   3        2.79      -14.44     32.03 o 
   7  15   3        9.17       11.08     31.37 o 
   8  15   3       11.98       15.48     37.19 o 
   9  15   3        4.17      -26.72     35.21 o 
  -9  16   3       11.70      -39.12     39.12 o 
  -8  16   3       21.55       12.01     32.03 o 
  -7  16   3       22.02        5.05     32.78 o 
  -6  16   3        3.44       -9.52     24.90 o 
  -5  16   3       33.79       38.60     33.88 o 
  -4  16   3       36.55       29.85     29.36 o 
  -3  16   3       62.33       69.44     32.72 o 
  -2  16   3      291.40      384.03     43.89 o 
  -1  16   3        7.93       -4.21     33.31 o 
   0  16   3      102.69      117.50     35.61 o 
   1  16   3      293.38      317.39     43.22 o 
   2  16   3       19.73       31.72     33.05 o 
   3  16   3      124.61       84.96     34.98 o 
   4  16   3       20.61       10.03     32.78 o 
   5  16   3       23.86        9.79     24.05 o 
   6  16   3        0.48       18.24     31.43 o 
   7  16   3        0.03      -33.44     36.12 o 
   8  16   3       11.28      -21.19     35.97 o 
   9  16   3       39.43      -40.77     60.60 o 
  -8  17   3       16.82      -41.87     41.87 o 
  -7  17   3       80.07       96.42     47.93 o 
  -6  17   3       65.73       32.95     31.96 o 
  -5  17   3       16.52       19.83     28.83 o 
  -4  17   3       28.80       29.29     27.02 o 
  -3  17   3       96.80      124.62     32.87 o 
  -2  17   3        2.68       15.19     29.09 o 
  -1  17   3      328.77      393.65     56.75 o 
   0  17   3       63.92      102.35     38.15 o 
   1  17   3      207.86      278.71     41.79 o 
   2  17   3        7.49       28.77     33.27 o 
   3  17   3        1.46      -28.66     35.13 o 
   4  17   3       20.42       35.45     37.66 o 
   5  17   3       26.02       20.59     37.26 o 
   6  17   3        7.58       25.18     30.07 o 
   7  17   3       39.35       42.39     39.33 o 
   8  17   3        0.90      -48.48     68.32 o 
  -7  18   3       27.93      -12.67     47.93 o 
  -6  18   3       39.77       34.52     32.33 o 
  -5  18   3       63.07       75.43     34.67 o 
  -4  18   3        0.31        8.29     29.93 o 
  -3  18   3       50.36       42.91     33.71 o 
  -2  18   3       14.04       26.72     32.56 o 
  -1  18   3        6.26       -1.23     33.26 o 
   0  18   3       19.72       64.77     33.49 o 
   1  18   3        3.56        8.26     36.37 o 
   2  18   3      110.02      160.24     40.90 o 
   3  18   3       30.63       38.89     36.24 o 
   4  18   3       28.51       56.11     37.78 o 
   5  18   3       32.66        9.33     50.41 o 
   6  18   3        8.98      -35.58     40.15 o 
  -6  19   3       49.47       16.53     49.59 o 
  -5  19   3       11.75      -11.51     32.53 o 
  -4  19   3        0.05      -17.70     31.53 o 
  -3  19   3        0.35       40.43     30.12 o 
  -2  19   3       39.89       50.66     35.04 o 
  -1  19   3       31.53      109.42     39.67 o 
   0  19   3      100.52      128.42     41.03 o 
   1  19   3       20.91       23.97     38.18 o 
   2  19   3       60.95       90.70     43.01 o 
   3  19   3        0.59       33.19     40.19 o 
   4  19   3       17.82       41.33     41.03 o 
   5  19   3        0.15       -6.02     41.67 o 
  -4  20   3        3.69      -20.39     45.18 o 
  -3  20   3       33.50       -9.37     49.59 o 
  -2  20   3        1.27       23.58     37.59 o 
  -1  20   3        0.04       41.61     39.94 o 
   0  20   3       26.83       15.68     38.63 o 
   1  20   3        0.01        7.16     40.77 o 
   2  20   3       64.59      103.99     47.66 o 
 -14   0   4       15.52       69.75     56.47 o 
 -12   0   4      280.67      317.35     56.75 o 
 -10   0   4       68.10       46.10     30.31 o 
  -8   0   4     1862.93     1792.16     91.46 o 
  -6   0   4      985.32      758.06     37.01 o 
  -4   0   4     7554.40     7758.23    169.84 o 
  -2   0   4     8839.09     9993.57    304.67 o 
   0   0   4     9470.72     8945.05    156.32 o 
   2   0   4    12317.34    10771.59    322.30 o 
   4   0   4      178.70      234.70     32.51 o 
   6   0   4     5273.69     4946.96    169.69 o 
   8   0   4      388.90      457.29     53.99 o 
  10   0   4      243.07      251.78     54.54 o 
  12   0   4      253.85      251.78     54.54 o 
  14   0   4       75.69       46.28     50.14 o 
 -14   1   4       34.06       78.76     29.97 o 
 -13   1   4       29.33       41.65     22.00 o 
 -12   1   4       52.18       49.09     22.74 o 
 -11   1   4       12.08       -5.33     16.10 o 
 -10   1   4       60.93       63.96     20.00 o 
  -9   1   4      469.99      426.72     27.19 o 
  -8   1   4       39.58       23.52     17.02 o 
  -7   1   4      705.25      808.33     28.87 o 
  -6   1   4       21.98       24.55     14.22 o 
  -5   1   4      211.10      260.70     17.76 o 
  -4   1   4     6037.61     5720.08     90.88 o 
  -3   1   4     5246.85     5010.19     78.95 o 
  -2   1   4     7192.64     7990.95    107.42 o 
  -1   1   4     7928.49     8161.96    100.28 o 
   0   1   4      582.53      710.91     10.59 o 
   1   1   4    11790.86    11499.95    352.88 o 
   2   1   4       34.45       38.48     19.01 o 
   3   1   4     6466.83     6966.34    152.90 o 
   4   1   4     4542.99     5303.64    121.73 o 
   5   1   4     1856.32     1859.42     44.37 o 
   6   1   4      772.78      673.40     27.66 o 
   7   1   4        6.81       14.27     28.45 o 
   8   1   4       57.36       90.42     25.13 o 
   9   1   4       64.18       38.83     27.45 o 
  10   1   4      153.80      150.56     35.83 o 
  11   1   4        9.67        7.61     30.02 o 
  12   1   4        0.23      -30.66     30.66 o 
  13   1   4        0.13      -17.63     30.78 o 
  14   1   4        0.11      -19.77     57.57 o 
 -14   2   4       28.10       39.68     23.94 o 
 -13   2   4       24.33       48.69     15.88 o 
 -12   2   4       46.99       43.71     15.29 o 
 -11   2   4       33.05       18.97     15.61 o 
 -10   2   4       12.88      -11.93     19.56 o 
  -9   2   4      171.88      221.94     23.23 o 
  -8   2   4      173.05      163.49     20.17 o 
  -7   2   4        5.21       -3.22     14.74 o 
  -6   2   4     7115.47     7071.31    114.30 o 
  -5   2   4     4421.33     4181.37     71.17 o 
  -4   2   4     1561.76     1493.17     31.56 o 
  -3   2   4     4382.44     4768.78     75.86 o 
  -2   2   4    41566.92    39189.85    509.44 o 
  -1   2   4    10918.91    11504.84    152.12 o 
   0   2   4     8293.18     9267.31    114.38 o 
   1   2   4     1370.60     1392.98     23.93 o 
   2   2   4     1154.12     1361.51     50.14 o 
   3   2   4     3782.87     3501.32    114.60 o 
   4   2   4      307.44      252.53     20.25 o 
   5   2   4     3402.97     3041.62     63.78 o 
   6   2   4      251.08      246.45     29.70 o 
   7   2   4     2582.11     2851.83     65.75 o 
   8   2   4        7.34       18.43     18.37 o 
   9   2   4       64.58       64.49     21.71 o 
  10   2   4      120.04      153.56     33.33 o 
  11   2   4        4.85       13.83     30.36 o 
  12   2   4       64.35      104.71     37.59 o 
  13   2   4       40.53       18.06     37.30 o 
  14   2   4       52.27       34.64     39.12 o 
 -14   3   4        4.12       47.10     25.91 o 
 -13   3   4       47.40       79.45     37.30 o 
 -12   3   4       16.35       17.03     13.50 o 
 -11   3   4       47.55       42.79     15.74 o 
 -10   3   4      406.61      347.99     39.68 o 
  -9   3   4      704.30      789.28     32.23 o 
  -8   3   4      203.37      264.71     21.56 o 
  -7   3   4      402.27      353.96     22.09 o 
  -6   3   4     1516.57     1468.27     35.57 o 
  -5   3   4      333.41      293.15     19.19 o 
  -4   3   4     9415.24     8927.65    137.45 o 
  -3   3   4     6098.43     6205.25     86.42 o 
  -2   3   4    42478.66    37694.39    489.51 o 
  -1   3   4    38895.24    39067.49    572.90 o 
   0   3   4       66.43       43.33      5.69 o 
   1   3   4    47948.88    46852.44    800.15 o 
   2   3   4      331.90      253.17     19.15 o 
   3   3   4       54.94       27.90     12.16 o 
   4   3   4      708.54      593.08     58.63 o 
   5   3   4       17.10      -12.66     13.02 o 
   6   3   4      122.54      206.02     18.32 o 
   7   3   4       83.39       67.27     17.18 o 
   8   3   4      416.75      428.14     28.18 o 
   9   3   4      145.43      168.03     28.96 o 
  10   3   4      123.90       78.50     20.17 o 
  11   3   4        9.63        4.51     29.65 o 
  12   3   4       20.77       22.95     32.87 o 
  13   3   4        8.47       -2.88     34.25 o 
  14   3   4        0.36       -4.64     37.19 o 
 -14   4   4        9.79        0.55     22.60 o 
 -13   4   4       32.13       46.60     29.94 o 
 -12   4   4        5.61       18.24     15.12 o 
 -11   4   4       52.21       40.03     19.09 o 
 -10   4   4      128.21       70.97     19.21 o 
  -9   4   4      161.34      229.87     24.31 o 
  -8   4   4      560.68      602.06     27.07 o 
  -7   4   4      556.12      633.11     25.84 o 
  -6   4   4     3984.62     4124.83     73.10 o 
  -5   4   4     9233.88     9191.61    143.51 o 
  -4   4   4        6.16       43.16     12.11 o 
  -3   4   4    19003.58    18655.12    246.14 o 
  -2   4   4      858.70      952.19     19.07 o 
  -1   4   4     6705.72     7265.62     98.01 o 
   0   4   4     9932.19     9604.45    143.17 o 
   1   4   4     2722.95     2409.61     79.06 o 
   2   4   4    13515.49    12907.43    223.91 o 
   3   4   4     5282.84     4334.85     80.61 o 
   4   4   4       41.67       87.42     12.78 o 
   5   4   4     6471.18     5864.35    110.04 o 
   6   4   4      123.92      145.20     16.92 o 
   7   4   4     1373.38     1302.44     39.71 o 
   8   4   4      492.43      439.41     28.66 o 
   9   4   4       21.87        7.10     17.50 o 
  10   4   4      187.44      171.18     21.55 o 
  11   4   4       37.00       35.23     33.11 o 
  12   4   4       19.95       47.92     33.65 o 
  13   4   4       90.73      117.89     36.02 o 
  14   4   4        0.68      -23.99     34.12 o 
 -14   5   4        0.50       32.92     24.79 o 
 -13   5   4       54.08       25.73     22.34 o 
 -12   5   4        8.89       41.88     31.95 o 
 -11   5   4       68.75       55.78     24.84 o 
 -10   5   4        0.19        2.87     17.05 o 
  -9   5   4        5.02       -0.76     18.20 o 
  -8   5   4        2.77       -9.59     16.14 o 
  -7   5   4        0.56      -12.58     14.33 o 
  -6   5   4      131.41      108.49     17.38 o 
  -5   5   4      411.19      482.40     21.85 o 
  -4   5   4      767.05      746.91     38.99 o 
  -3   5   4     2460.99     2380.75     38.69 o 
  -2   5   4       15.12       18.78      7.75 o 
  -1   5   4       68.00       64.44      9.18 o 
   0   5   4      154.86      174.04     10.94 o 
   1   5   4    13663.64    13670.68    274.00 o 
   2   5   4     6675.25     7443.31    132.47 o 
   3   5   4      237.43      283.37     15.63 o 
   4   5   4       58.02       73.14     13.06 o 
   5   5   4     1885.64     2216.03     92.49 o 
   6   5   4      143.78      141.60     17.07 o 
   7   5   4      152.99      152.38     19.10 o 
   8   5   4        3.44        9.25     28.99 o 
   9   5   4       36.01       52.28     19.94 o 
  10   5   4       29.86        2.16     26.80 o 
  11   5   4       44.48       25.56     33.11 o 
  12   5   4       14.59       24.65     35.06 o 
  13   5   4        0.75       14.59     37.39 o 
 -14   6   4        0.53        8.09     23.75 o 
 -13   6   4       27.44       11.87     22.43 o 
 -12   6   4       54.78       63.90     32.33 o 
 -11   6   4       14.21       10.07     13.64 o 
 -10   6   4       12.56       -0.13     15.80 o 
  -9   6   4        3.10      -14.71     19.36 o 
  -8   6   4        8.67      -17.59     17.59 o 
  -7   6   4      361.64      323.84     21.66 o 
  -6   6   4       67.14       69.31     17.26 o 
  -5   6   4      207.49      231.68     18.24 o 
  -4   6   4        3.78       -0.79     12.01 o 
  -3   6   4    12961.01    12091.74    182.08 o 
  -2   6   4     2645.69     2622.51     45.41 o 
  -1   6   4     6514.85     5987.84    101.91 o 
   0   6   4     2786.67     2831.67     77.85 o 
   1   6   4     9459.56     9964.17    173.20 o 
   2   6   4      503.63      626.26     18.73 o 
   3   6   4       21.09       32.61      9.68 o 
   4   6   4      579.29      610.91     22.47 o 
   5   6   4     4436.41     4527.22    129.88 o 
   6   6   4      427.11      524.37     24.94 o 
   7   6   4      925.16      829.32     34.97 o 
   8   6   4       23.41       47.89     17.13 o 
   9   6   4        0.06      -12.12     27.27 o 
  10   6   4        8.03       -6.74     28.86 o 
  11   6   4       16.56       18.85     33.89 o 
  12   6   4       67.32       94.28     38.73 o 
  13   6   4      113.83      128.81     39.22 o 
 -14   7   4       11.65      -29.75     29.75 o 
 -13   7   4       39.10       19.50     22.28 o 
 -12   7   4       16.12       15.78     39.67 o 
 -11   7   4      173.10      125.07     34.71 o 
 -10   7   4       51.32       72.59     38.02 o 
  -9   7   4        5.80       -0.85     17.20 o 
  -8   7   4      920.20      920.10     37.40 o 
  -7   7   4       50.94       61.50     19.07 o 
  -6   7   4      851.38      886.29     33.66 o 
  -5   7   4      703.95      772.04     61.98 o 
  -4   7   4      746.63      799.99     23.82 o 
  -3   7   4     2411.61     2347.98     43.48 o 
  -2   7   4     4191.41     3986.80     65.77 o 
  -1   7   4     1756.79     1649.43     32.18 o 
   0   7   4      519.19      544.21     19.13 o 
   1   7   4      288.90      310.80     12.63 o 
   2   7   4     4489.61     3428.06     66.09 o 
   3   7   4      180.95      163.24     13.71 o 
   4   7   4     1654.89     1679.06     41.09 o 
   5   7   4      571.06      684.58     26.52 o 
   6   7   4        8.68      -11.18     11.91 o 
   7   7   4       16.36       15.82     26.45 o 
   8   7   4      294.01      287.64     35.18 o 
   9   7   4        7.48       10.05     27.85 o 
  10   7   4       16.60        8.48     29.26 o 
  11   7   4        1.60       -9.93     30.15 o 
  12   7   4        3.20        0.45     32.71 o 
  13   7   4        0.90       -1.07     35.61 o 
 -13   8   4        5.57        7.44     22.60 o 
 -12   8   4       25.79       20.70     21.42 o 
 -11   8   4        1.47      -11.25     20.39 o 
 -10   8   4        1.00       -2.82     12.97 o 
  -9   8   4       65.97       61.01     22.24 o 
  -8   8   4      168.02      200.26     24.44 o 
  -7   8   4      160.43      206.89     24.52 o 
  -6   8   4      585.50      605.41     29.16 o 
  -5   8   4     3059.94     3076.67     67.60 o 
  -4   8   4     4524.96     4358.86    103.14 o 
  -3   8   4       27.11       24.82     10.70 o 
  -2   8   4     7453.10     7542.47    105.08 o 
  -1   8   4       72.87       98.79     11.36 o 
   0   8   4     4667.83     4785.44     77.59 o 
   1   8   4      353.60      474.28     15.41 o 
   2   8   4     2592.45     2498.15     69.77 o 
   3   8   4     1001.91     1084.08     29.84 o 
   4   8   4     5950.78     5744.60    108.78 o 
   5   8   4     3102.21     2767.53    134.71 o 
   6   8   4      714.80      626.88     38.40 o 
   7   8   4       31.93       27.31     25.85 o 
   8   8   4       89.64      110.39     32.51 o 
   9   8   4      127.82      107.20     34.75 o 
  10   8   4      137.30      143.99     36.47 o 
  11   8   4       48.30       42.11     36.07 o 
  12   8   4       46.41       86.40     38.17 o 
  13   8   4       14.28       -8.94     36.07 o 
 -13   9   4        6.83       -7.40     24.07 o 
 -12   9   4       56.38       27.39     24.12 o 
 -11   9   4        1.71      -10.74     19.37 o 
 -10   9   4        0.04        1.07     19.36 o 
  -9   9   4       85.01       46.93     61.43 o 
  -8   9   4       80.15       62.72     19.30 o 
  -7   9   4       48.09       37.11     18.46 o 
  -6   9   4      392.80      378.95     27.31 o 
  -5   9   4       29.36       24.29     16.91 o 
  -4   9   4      335.94      348.70     18.49 o 
  -3   9   4      124.50       92.18     13.32 o 
  -2   9   4      278.77      408.41     18.21 o 
  -1   9   4     1434.14     1606.53     33.32 o 
   0   9   4       73.98      112.05      9.80 o 
   1   9   4       79.49       51.27     14.30 o 
   2   9   4     1187.68     1259.67     39.52 o 
   3   9   4      465.36      415.33     29.32 o 
   4   9   4        2.10        9.23     28.10 o 
   5   9   4      180.59      148.41     27.67 o 
   6   9   4      175.45      266.72     34.66 o 
   7   9   4       74.26      118.38     32.48 o 
   8   9   4       86.07       89.10     33.09 o 
   9   9   4      207.77      272.82     39.92 o 
  10   9   4       88.54       93.74     36.08 o 
  11   9   4       46.22       27.57     31.27 o 
  12   9   4        0.03       16.63     35.00 o 
 -13  10   4        0.17      -19.83     31.95 o 
 -12  10   4       41.09       19.60     46.00 o 
 -11  10   4        8.49       -7.07     21.62 o 
 -10  10   4        0.13      -12.59     18.23 o 
  -9  10   4       20.41      -15.17     32.78 o 
  -8  10   4       21.80        4.68     28.10 o 
  -7  10   4        6.05      -17.52     17.52 o 
  -6  10   4      147.18      138.30     22.10 o 
  -5  10   4      107.18      209.39     22.27 o 
  -4  10   4     1452.24     1407.12     33.75 o 
  -3  10   4     1664.23     1620.47     35.35 o 
  -2  10   4     2978.82     3009.84     54.44 o 
  -1  10   4      455.97      367.33     17.71 o 
   0  10   4      294.25      379.28     13.81 o 
   1  10   4     2459.11     2646.60     48.31 o 
   2  10   4     2628.49     2744.42     96.14 o 
   3  10   4      228.36      232.95     28.92 o 
   4  10   4      739.33      689.32     37.42 o 
   5  10   4        0.03        8.89     25.28 o 
   6  10   4      505.56      727.35     62.26 o 
   7  10   4       62.45       85.91     33.61 o 
   8  10   4        0.12      -16.55     30.76 o 
   9  10   4       15.74        0.11     32.82 o 
  10  10   4       50.15       71.89     43.52 o 
  11  10   4        4.34      -30.92     31.77 o 
  12  10   4       19.08       35.93     36.03 o 
 -12  11   4        6.14        9.22     25.90 o 
 -11  11   4        0.35      -18.92     23.37 o 
 -10  11   4       50.80       -1.83     22.11 o 
  -9  11   4      171.66      204.95     47.93 o 
  -8  11   4      100.17       85.30     64.19 o 
  -7  11   4      115.41       97.52     28.92 o 
  -6  11   4       26.27       25.11     29.09 o 
  -5  11   4      324.39      266.65     24.27 o 
  -4  11   4       33.88       17.14     16.41 o 
  -3  11   4        0.21        2.62     15.29 o 
  -2  11   4      192.29      157.25     14.30 o 
  -1  11   4     2717.99     2924.41     54.15 o 
   0  11   4     1231.92     1147.64     29.02 o 
   1  11   4      297.68      280.58     21.10 o 
   2  11   4       90.87      134.00     17.80 o 
   3  11   4      424.30      376.43     32.03 o 
   4  11   4       91.04       70.34     34.71 o 
   5  11   4       76.59      101.45     27.41 o 
   6  11   4        1.91       -0.98     27.48 o 
   7  11   4      264.57      260.05     38.00 o 
   8  11   4        9.24       49.54     34.10 o 
   9  11   4      142.63      181.37     39.05 o 
  10  11   4       13.80       25.97     35.58 o 
  11  11   4       45.30       62.33     35.61 o 
  12  11   4        0.67      -26.45     44.63 o 
 -12  12   4        2.92        1.65     35.81 o 
 -11  12   4       19.63       14.51     26.19 o 
 -10  12   4        0.94       -5.51     33.61 o 
  -9  12   4        0.48        2.51     20.98 o 
  -8  12   4      117.46       64.70     79.06 o 
  -7  12   4      175.01      155.86     93.11 o 
  -6  12   4      317.76      355.96     38.42 o 
  -5  12   4      146.40      253.74     35.19 o 
  -4  12   4      515.35      581.08     29.77 o 
  -3  12   4      335.23      271.89     23.96 o 
  -2  12   4      258.56      295.37     22.60 o 
  -1  12   4      199.35      229.68     20.69 o 
   0  12   4       20.41       21.84     12.25 o 
   1  12   4       40.67       36.68     15.44 o 
   2  12   4      491.68      492.85     26.91 o 
   3  12   4        1.78      -10.01     22.82 o 
   4  12   4       60.93      106.75     29.34 o 
   5  12   4      343.52      363.93     38.73 o 
   6  12   4      382.57      445.19     42.70 o 
   7  12   4      180.50      193.78     37.30 o 
   8  12   4       26.95        2.30     27.71 o 
   9  12   4        0.64        6.99     31.53 o 
  10  12   4        1.40       -7.63     32.00 o 
  11  12   4       21.81       22.02     37.47 o 
 -11  13   4        5.92       -7.22     25.73 o 
 -10  13   4       39.60      -12.20     39.94 o 
  -9  13   4        0.57      -22.73     22.73 o 
  -8  13   4       77.88       30.21     79.61 o 
  -7  13   4       15.97        7.59     22.32 o 
  -6  13   4        6.30       -7.38     25.25 o 
  -5  13   4      298.50      289.59     34.68 o 
  -4  13   4       25.99       19.42     28.81 o 
  -3  13   4       69.57       68.83     36.64 o 
  -2  13   4     1675.52     1624.46     39.52 o 
  -1  13   4      248.57      300.76     25.21 o 
   0  13   4      688.30      817.32     32.47 o 
   1  13   4      175.44      163.67     20.41 o 
   2  13   4      566.09      657.14     30.63 o 
   3  13   4        0.14       -9.70     25.28 o 
   4  13   4        7.67      -24.57     24.57 o 
   5  13   4       60.88      102.55     30.05 o 
   6  13   4        5.25        9.12     27.27 o 
   7  13   4        5.05       -5.92     29.13 o 
   8  13   4       65.71       93.82     35.57 o 
   9  13   4       21.97        7.74     37.46 o 
  10  13   4       54.96       32.40     37.99 o 
  11  13   4        4.26      -54.54     54.54 o 
 -11  14   4        1.08      -40.77     40.77 o 
 -10  14   4       49.30       37.17     33.88 o 
  -9  14   4        0.20      -21.82     27.45 o 
  -8  14   4       16.72       19.28     40.22 o 
  -7  14   4        9.46      -12.85     23.11 o 
  -6  14   4       15.51       -7.76     24.49 o 
  -5  14   4      376.21      472.84     59.50 o 
  -4  14   4        8.19        5.85     28.72 o 
  -3  14   4        2.29       13.56     29.38 o 
  -2  14   4      276.58      340.16     37.74 o 
  -1  14   4      207.58      215.13     23.38 o 
   0  14   4     1114.75     1018.54     38.43 o 
   1  14   4       29.76       26.23     17.23 o 
   2  14   4      271.61      254.89     27.97 o 
   3  14   4       31.59       19.88     19.21 o 
   4  14   4        3.71       13.96     29.69 o 
   5  14   4      381.67      373.38     38.46 o 
   6  14   4       38.97       71.87     32.71 o 
   7  14   4      129.80      142.85     37.77 o 
   8  14   4        5.67      -25.54     31.77 o 
   9  14   4        2.10        9.80     36.59 o 
  10  14   4        7.11        8.82     37.99 o 
 -10  15   4       33.54      -36.36     36.36 o 
  -9  15   4        4.29      -15.09     27.41 o 
  -8  15   4       45.14       21.60     30.51 o 
  -7  15   4       12.23      -13.84     24.84 o 
  -6  15   4       78.31       66.52     51.24 o 
  -5  15   4       24.25        3.76     23.18 o 
  -4  15   4      143.45       98.39     49.03 o 
  -3  15   4      198.61      267.16     37.69 o 
  -2  15   4      120.93      135.01     33.62 o 
  -1  15   4       26.85       26.12     35.81 o 
   0  15   4      711.62      858.49    103.30 o 
   1  15   4       34.49       39.20     17.19 o 
   2  15   4      356.15      354.70     25.71 o 
   3  15   4        8.68        5.66     15.23 o 
   4  15   4       75.34      108.77     27.32 o 
   5  15   4        2.41       15.21     32.36 o 
   6  15   4      146.13      154.89     36.05 o 
   7  15   4        0.00       -4.32     33.62 o 
   8  15   4       59.80       64.58     40.77 o 
   9  15   4        3.32       -7.05     37.30 o 
  -9  16   4        0.14      -42.42     42.42 o 
  -8  16   4       16.40      -24.30     33.06 o 
  -7  16   4       17.81       -6.15     29.12 o 
  -6  16   4       20.13       12.74     27.45 o 
  -5  16   4      198.37      202.22    106.88 o 
  -4  16   4       90.58       54.71     71.90 o 
  -3  16   4      109.77       81.43     59.23 o 
  -2  16   4      295.83      252.09     38.18 o 
  -1  16   4        0.67       17.38     33.70 o 
   0  16   4        0.65       28.43     31.93 o 
   1  16   4        7.16       65.32     36.91 o 
   2  16   4        9.66       -0.43     31.38 o 
   3  16   4      145.66      143.52     18.42 o 
   4  16   4       25.04       50.27     17.56 o 
   5  16   4        2.94       -2.81     26.26 o 
   6  16   4       16.13        6.20     34.36 o 
   7  16   4        2.41       -6.22     31.77 o 
   8  16   4        5.77      -14.79     35.94 o 
  -8  17   4       59.81      -27.00     41.87 o 
  -7  17   4       49.45       16.14     30.97 o 
  -6  17   4        9.05      -11.12     28.54 o 
  -5  17   4        3.86        2.72     28.24 o 
  -4  17   4       12.66       17.69     27.65 o 
  -3  17   4       38.27       46.65     28.05 o 
  -2  17   4      111.34      106.75     30.82 o 
  -1  17   4      102.85      146.62     38.02 o 
   0  17   4      202.15      231.85     38.75 o 
   1  17   4      149.17      205.43     38.76 o 
   2  17   4       62.63       97.92     33.86 o 
   3  17   4        4.18        1.28     33.33 o 
   4  17   4        3.91        0.72     36.68 o 
   5  17   4        8.62       30.19     37.59 o 
   6  17   4       26.15       26.78     36.38 o 
   7  17   4       23.84       40.87     36.10 o 
  -7  18   4       15.99       -9.92     45.73 o 
  -6  18   4       30.68       59.12     33.40 o 
  -5  18   4        7.51       22.87     28.37 o 
  -4  18   4      142.21      102.75     35.54 o 
  -3  18   4       21.74       20.38     28.02 o 
  -2  18   4       20.84       39.59     31.33 o 
  -1  18   4        2.86      -11.81     28.30 o 
   0  18   4        4.20       20.62     30.27 o 
   1  18   4        0.12       13.07     33.63 o 
   2  18   4        0.34      -12.18     34.73 o 
   3  18   4        3.02      -25.00     35.65 o 
   4  18   4       43.18       73.69     38.83 o 
   5  18   4        0.96       21.32     37.69 o 
   6  18   4        5.26      -10.71     41.71 o 
  -6  19   4        3.78        4.41     49.03 o 
  -5  19   4        2.37       -5.51     44.08 o 
  -4  19   4       28.70       28.55     32.08 o 
  -3  19   4       87.80       69.21     53.99 o 
  -2  19   4        1.63       10.97     33.58 o 
  -1  19   4       43.93       78.07     35.06 o 
   0  19   4       54.24       46.60     36.22 o 
   1  19   4      151.18      222.49     44.61 o 
   2  19   4        1.93       13.22     35.92 o 
   3  19   4       49.68       80.03     41.78 o 
   4  19   4        0.75       -3.25     41.48 o 
   5  19   4       20.19       21.99     38.56 o 
  -4  20   4       28.36       50.14     48.48 o 
  -3  20   4       21.66       -1.10     46.28 o 
  -2  20   4        0.30       -4.44     34.61 o 
  -1  20   4       46.85       46.66     36.34 o 
   0  20   4        0.23       23.54     36.97 o 
   1  20   4        9.38       27.03     40.75 o 
   2  20   4        0.02       19.83     39.53 o 
 -13   0   5        8.63       31.57     23.93 o 
 -11   0   5      152.43      131.61     84.85 o 
  -9   0   5       41.88      103.23     29.92 o 
  -7   0   5       27.55       31.65     25.40 o 
  -5   0   5     8444.30     9617.26    210.16 o 
  -3   0   5     7014.10     6275.88    136.72 o 
  -1   0   5       19.28       38.43      4.66 o 
   1   0   5    59635.87    51422.86   1056.82 o 
   3   0   5     8761.06     8005.28    246.27 o 
   5   0   5     4071.50     3486.40    124.51 o 
   7   0   5     2168.96     1930.52     87.60 o 
   9   0   5      489.03      422.03     57.30 o 
  11   0   5       29.71       29.75     49.03 o 
  13   0   5       58.86       54.54     50.14 o 
 -14   1   5       20.34       55.80     18.06 o 
 -13   1   5       73.56       88.89     27.73 o 
 -12   1   5        1.89      -10.14     14.73 o 
 -11   1   5       33.17       18.86     14.71 o 
 -10   1   5      203.97      205.94     25.21 o 
  -9   1   5        9.76       -3.49     18.41 o 
  -8   1   5       43.34       86.33     18.38 o 
  -7   1   5     7255.22     7623.83    124.69 o 
  -6   1   5     3524.00     3654.46     66.07 o 
  -5   1   5     8119.66     8234.85    128.96 o 
  -4   1   5      248.88      151.77     12.50 o 
  -3   1   5     3207.71     3358.91     55.16 o 
  -2   1   5     1163.95     1257.07     21.60 o 
  -1   1   5     5808.42     6082.25     76.01 o 
   0   1   5    35475.45    35438.48    833.13 o 
   1   1   5    34156.39    32622.75    498.22 o 
   2   1   5     2513.75     2990.10    103.03 o 
   3   1   5     1169.56     1242.94     53.44 o 
   4   1   5      396.21      382.72     65.29 o 
   5   1   5      682.52      501.88     29.79 o 
   6   1   5       34.19       14.37     19.83 o 
   7   1   5      561.04      544.09     35.61 o 
   8   1   5       71.31      135.89     26.28 o 
   9   1   5       32.69       34.83     27.69 o 
  10   1   5        3.77       32.34     32.53 o 
  11   1   5       81.03      126.89     34.96 o 
  12   1   5        0.18        5.25     33.89 o 
  13   1   5       23.69       18.92     39.32 o 
  14   1   5        4.35      -16.74     39.15 o 
 -14   2   5        0.81       35.60     16.69 o 
 -13   2   5        0.12        4.44     15.21 o 
 -12   2   5        0.01        1.96     14.36 o 
 -11   2   5       37.57       23.60     14.65 o 
 -10   2   5        0.49      -11.45     17.63 o 
  -9   2   5       89.78      110.16     21.32 o 
  -8   2   5       15.95       11.72     16.48 o 
  -7   2   5     1205.51     1341.17     47.55 o 
  -6   2   5       12.81       61.93     15.35 o 
  -5   2   5      467.92      494.82     21.84 o 
  -4   2   5       36.97       16.53     10.67 o 
  -3   2   5     6053.98     6390.54     88.44 o 
  -2   2   5      627.15      701.34     18.79 o 
  -1   2   5      573.87      563.61     17.79 o 
   0   2   5     4289.79     4563.40     62.28 o 
   1   2   5      113.23      199.84     11.77 o 
   2   2   5    45294.65    44770.99    955.62 o 
   3   2   5    14023.98    13268.21    282.04 o 
   4   2   5     7510.42     7634.19    170.22 o 
   5   2   5      536.67      354.81     33.06 o 
   6   2   5     3912.23     3912.61    100.29 o 
   7   2   5        0.69       37.65     24.23 o 
   8   2   5      108.48      109.66     26.02 o 
   9   2   5      898.52      850.18     47.80 o 
  10   2   5        5.83      -25.76     31.16 o 
  11   2   5      138.23      118.04     34.68 o 
  12   2   5       19.53       34.16     33.89 o 
  13   2   5       83.47       71.43     40.47 o 
  14   2   5       20.89       20.88     38.52 o 
 -14   3   5       44.07        7.81     23.51 o 
 -13   3   5       18.41       46.84     17.21 o 
 -12   3   5       77.73       84.90     36.90 o 
 -11   3   5        1.93      -14.38     14.38 o 
 -10   3   5        1.53       -7.49     15.23 o 
  -9   3   5       26.63       39.91     19.70 o 
  -8   3   5      549.31      625.17     27.28 o 
  -7   3   5      760.33      858.51     28.82 o 
  -6   3   5     2848.72     2775.17     54.11 o 
  -5   3   5       27.84       33.07     12.93 o 
  -4   3   5    11124.48    10454.41    159.29 o 
  -3   3   5     2807.30     2695.71     41.92 o 
  -2   3   5     8790.08     9018.17    135.32 o 
   0   3   5     1051.98     1271.56     18.80 o 
   1   3   5    35346.92    34638.47    586.73 o 
   2   3   5    35557.25    34168.22    706.88 o 
   3   3   5      167.25      269.46     31.13 o 
   4   3   5     6063.97     5423.09    125.99 o 
   5   3   5      140.29       80.92     15.10 o 
   6   3   5       93.50      135.02     16.37 o 
   7   3   5       65.47      127.85     18.91 o 
   8   3   5      826.13      770.55     32.67 o 
   9   3   5       28.41       36.09     27.63 o 
  10   3   5      170.60      234.89     38.76 o 
  11   3   5       17.42       13.50     31.20 o 
  12   3   5      135.24      135.73     35.78 o 
  13   3   5        3.51       -9.22     38.15 o 
  14   3   5       22.19       20.67     39.54 o 
 -14   4   5        1.66       30.26     38.17 o 
 -13   4   5        0.41       20.76     18.53 o 
 -12   4   5        5.36       10.86     14.56 o 
 -11   4   5        0.14       -9.71     13.02 o 
 -10   4   5       25.62       10.07     16.10 o 
  -9   4   5      550.99      581.86     28.93 o 
  -8   4   5      386.24      434.14     24.20 o 
  -7   4   5      322.39      274.57     21.11 o 
  -6   4   5     1261.66     1280.58     33.98 o 
  -5   4   5      765.36      719.16     27.91 o 
  -4   4   5      973.42     1202.06     28.74 o 
  -3   4   5       59.59       77.75     11.47 o 
  -2   4   5     1521.28     1687.76     32.69 o 
  -1   4   5    48690.95    47547.77    915.42 o 
   0   4   5    13266.99    14221.50    187.80 o 
   1   4   5     2182.41     2554.24     42.32 o 
   2   4   5     2914.87     2603.22     51.94 o 
   3   4   5     3353.02     3175.93     61.73 o 
   4   4   5     2650.02     2311.98     49.70 o 
   5   4   5       41.26       35.05     18.52 o 
   6   4   5      218.08      225.17     19.61 o 
   7   4   5        0.62      -12.53     14.66 o 
   8   4   5       16.90       -0.91     16.02 o 
   9   4   5      301.03      225.30     25.83 o 
  10   4   5       97.45      140.15     36.13 o 
  11   4   5       64.49       87.87     33.71 o 
  12   4   5       79.23       82.14     47.66 o 
  13   4   5        0.03        1.35     37.64 o 
 -14   5   5       59.38       35.12     24.51 o 
 -13   5   5        0.81       29.72     22.46 o 
 -12   5   5      119.89      117.58     55.76 o 
 -11   5   5        7.37      -10.91     14.20 o 
 -10   5   5       51.63       43.68     16.57 o 
  -9   5   5        1.00       -6.59     17.43 o 
  -8   5   5      276.96      345.60     23.81 o 
  -7   5   5      235.71      245.29     20.32 o 
  -6   5   5    11625.11    12320.54    217.40 o 
  -5   5   5      162.75      219.45     17.75 o 
  -4   5   5    11440.41    11541.89    157.00 o 
  -3   5   5     1150.57     1242.00     24.88 o 
  -2   5   5      126.99       95.62      8.99 o 
  -1   5   5      840.79      914.70     20.40 o 
   0   5   5     3209.22     3634.30     52.33 o 
   1   5   5      696.28      774.49     22.79 o 
   2   5   5      112.59      230.34     20.78 o 
   3   5   5      714.48      810.48     23.22 o 
   4   5   5     6737.19     6140.12    112.99 o 
   5   5   5      987.06     1178.60     54.57 o 
   6   5   5     1575.72     1485.68     51.63 o 
   7   5   5      727.08      696.17     28.11 o 
   8   5   5      535.42      541.19     28.92 o 
   9   5   5      238.12      310.10     27.81 o 
  10   5   5      319.57      261.11     37.77 o 
  11   5   5       11.34       -1.24     30.29 o 
  12   5   5      104.16       60.04     37.74 o 
  13   5   5        4.07        3.34     35.35 o 
 -14   6   5        0.24      -33.06     33.06 o 
 -13   6   5        5.74      -12.28     19.86 o 
 -12   6   5        6.22       17.01     14.82 o 
 -11   6   5       21.35       10.17     13.83 o 
 -10   6   5        3.05      -11.82     15.55 o 
  -9   6   5      163.89      190.45     27.62 o 
  -8   6   5      143.49      226.42     22.57 o 
  -7   6   5       28.20       55.81     16.97 o 
  -6   6   5     2323.23     2401.33     50.50 o 
  -5   6   5      487.09      483.09     22.16 o 
  -4   6   5      791.70      758.11     20.99 o 
  -3   6   5     4552.07     4658.86     68.08 o 
  -2   6   5     1248.18     1057.47     23.76 o 
  -1   6   5     1526.14     1664.72     32.76 o 
   0   6   5      345.06      426.41     15.56 o 
   1   6   5       28.92       46.55     10.58 o 
   2   6   5     2882.08     2659.48     67.96 o 
   3   6   5     1778.07     1842.43     40.24 o 
   4   6   5     1786.18     1470.31     35.91 o 
   5   6   5     2154.85     2046.50     48.27 o 
   6   6   5        0.84        4.72     12.56 o 
   7   6   5       87.23      111.57     17.31 o 
   8   6   5      121.82      120.55     31.35 o 
   9   6   5        4.84       -2.65     28.41 o 
  10   6   5      227.10      248.97     37.40 o 
  11   6   5        2.91       11.59     30.57 o 
  12   6   5       48.07       51.31     36.17 o 
  13   6   5        4.56       19.62     36.30 o 
 -13   7   5       21.59       44.55     22.56 o 
 -12   7   5       64.50       48.56     22.24 o 
 -11   7   5       64.93       10.64     19.56 o 
 -10   7   5        0.84        8.88     13.67 o 
  -9   7   5      165.95      182.72     28.63 o 
  -8   7   5       72.49      115.32     22.62 o 
  -7   7   5      268.06      275.34     23.55 o 
  -6   7   5     2022.82     2053.05     66.93 o 
  -5   7   5     5056.10     4823.06    138.42 o 
  -4   7   5     1568.27     1708.97     38.49 o 
  -3   7   5      663.79      760.39     21.94 o 
  -2   7   5     1066.75     1437.76     29.85 o 
  -1   7   5      835.37      859.31     23.46 o 
   0   7   5        4.42       21.53      9.66 o 
   1   7   5      209.39      217.47     10.88 o 
   2   7   5      327.88      262.99     25.36 o 
   3   7   5     4396.11     4531.81     85.93 o 
   4   7   5     3372.26     3126.53     63.81 o 
   5   7   5      158.52      197.86     16.96 o 
   6   7   5       55.53       48.33     47.66 o 
   7   7   5       58.83       72.33     27.14 o 
   8   7   5       86.51       99.10     32.14 o 
   9   7   5      220.10      337.68     42.15 o 
  10   7   5        0.30        2.85     29.65 o 
  11   7   5      150.72      172.76     36.26 o 
  12   7   5       44.61       43.16     35.96 o 
  13   7   5        3.19       12.49     38.69 o 
 -13   8   5        2.96       -6.95     22.31 o 
 -12   8   5       11.29       11.49     20.43 o 
 -11   8   5       36.06        6.70     18.26 o 
 -10   8   5      280.87      212.67     40.22 o 
  -9   8   5       28.22       13.53     21.63 o 
  -8   8   5      113.52      132.85     21.80 o 
  -7   8   5       43.60       58.46     20.92 o 
  -6   8   5       23.04       30.41     17.86 o 
  -5   8   5       67.84       66.48     17.40 o 
  -4   8   5       44.66       29.17     12.92 o 
  -3   8   5      158.66      221.37     14.75 o 
  -2   8   5      138.75      166.57     33.42 o 
  -1   8   5       37.33       25.26      9.85 o 
   0   8   5     1813.72     1442.05     43.28 o 
   1   8   5     1150.30     1309.91     30.71 o 
   2   8   5     3786.90     3680.76     70.87 o 
   3   8   5     2653.95     2490.72     52.70 o 
   4   8   5      551.32      556.21     34.42 o 
   5   8   5      924.53     1042.25     48.21 o 
   6   8   5       58.42       51.08     23.52 o 
   7   8   5      460.51      432.73     37.40 o 
   8   8   5       72.30       97.89     33.21 o 
   9   8   5        0.33      -24.05     31.14 o 
  10   8   5        9.86       -2.25     30.58 o 
  11   8   5       56.79      101.05     38.47 o 
  12   8   5        9.23       28.60     38.03 o 
  13   8   5       14.81      -41.32     53.99 o 
 -13   9   5       52.97       26.68     25.96 o 
 -12   9   5        1.98       -0.41     22.10 o 
 -11   9   5       10.16       -1.34     38.29 o 
 -10   9   5       47.75       11.18     30.30 o 
  -9   9   5      104.80      169.63     21.90 o 
  -8   9   5      293.01      343.36     29.93 o 
  -7   9   5     1235.71     1287.62     92.21 o 
  -6   9   5       54.94       65.73     18.70 o 
  -5   9   5     1747.29     1506.03     43.78 o 
  -4   9   5      244.48      274.64     18.28 o 
  -3   9   5     1449.75     1342.72     31.13 o 
  -2   9   5     1181.08     1188.51     27.96 o 
  -1   9   5        1.54       10.70     10.08 o 
   0   9   5      192.49      108.86     12.67 o 
   1   9   5     5548.94     4919.41     71.71 o 
   2   9   5      141.68      254.53     27.12 o 
   3   9   5     4689.98     4259.63    108.00 o 
   4   9   5     1924.71     2080.99     66.25 o 
   5   9   5      650.28      564.05     38.11 o 
   6   9   5     1615.27     1580.34    100.55 o 
   7   9   5        0.78       -3.95     29.73 o 
   8   9   5        8.15       -5.47     30.69 o 
   9   9   5      265.15      316.95     39.03 o 
  10   9   5       40.56       59.13     35.29 o 
  11   9   5       28.78        3.21     32.90 o 
  12   9   5        1.10       -9.45     36.02 o 
 -12  10   5       23.27       -9.09     22.43 o 
 -11  10   5        7.43      -10.64     20.25 o 
 -10  10   5       77.78       21.89     19.99 o 
  -9  10   5       57.76       16.15     70.52 o 
  -7  10   5        8.57       -0.69     16.71 o 
  -6  10   5      204.50      277.81     26.16 o 
  -5  10   5      890.04      982.56     36.12 o 
  -4  10   5      222.45      257.08     18.19 o 
  -3  10   5      436.64      366.94     17.00 o 
  -2  10   5     2667.34     2938.12     70.02 o 
  -1  10   5      443.45      406.88     18.30 o 
   0  10   5      496.83      541.59     16.21 o 
   1  10   5       89.55      131.19     17.84 o 
   2  10   5     1619.71     1499.67     41.36 o 
   3  10   5      934.21      934.90     41.97 o 
   4  10   5      298.23      289.43     28.13 o 
   5  10   5      496.09      413.55     36.03 o 
   6  10   5     1730.31     1576.49    140.49 o 
   7  10   5       49.11       80.05     32.51 o 
   8  10   5      114.57      131.13     33.32 o 
   9  10   5      184.89      209.15     47.93 o 
  10  10   5       22.65       -6.33     34.00 o 
  11  10   5       79.02       58.59     38.88 o 
  12  10   5        0.53       15.04     38.13 o 
 -12  11   5        0.01      -12.46     21.81 o 
 -11  11   5       23.67      -11.94     30.85 o 
 -10  11   5        0.03      -14.53     19.65 o 
  -9  11   5       11.17      -16.21     19.53 o 
  -8  11   5       85.90      183.47     45.73 o 
  -6  11   5      245.19      228.70     24.13 o 
  -5  11   5      103.02       94.26     20.90 o 
  -4  11   5        1.48       -2.03     17.18 o 
  -3  11   5      346.73      379.95     23.33 o 
  -2  11   5      244.26      218.35     15.79 o 
  -1  11   5     1036.80     1045.05     27.96 o 
   0  11   5      489.02      644.48     22.60 o 
   1  11   5      370.53      414.82     23.83 o 
   2  11   5      142.43      156.61     18.22 o 
   3  11   5      164.18      293.56     46.28 o 
   4  11   5        0.13        7.70     23.23 o 
   5  11   5      374.98      488.29     38.04 o 
   6  11   5       39.16       51.94     28.70 o 
   7  11   5      145.29      161.94     33.70 o 
   8  11   5      261.61      301.73     36.56 o 
   9  11   5       23.31       37.72     33.46 o 
  10  11   5       36.15       40.01     32.31 o 
  11  11   5        8.39      -11.01     37.10 o 
 -12  12   5        7.31       18.73     38.57 o 
 -11  12   5       33.49       -8.19     24.14 o 
 -10  12   5       26.21      -19.20     22.40 o 
  -9  12   5      176.54       81.96     39.67 o 
  -8  12   5       15.56       -8.59     29.48 o 
  -7  12   5       56.71       24.03     35.81 o 
  -6  12   5      161.57      133.94     86.22 o 
  -5  12   5       50.13       72.55     31.11 o 
  -4  12   5      871.84      845.06     29.77 o 
  -3  12   5      176.49      197.41     21.95 o 
  -2  12   5     1354.43     1257.44     39.63 o 
  -1  12   5      183.36      240.26     20.69 o 
   0  12   5      394.98      426.53     25.02 o 
   1  12   5      742.67      748.57     30.49 o 
   2  12   5       57.73       42.37     17.07 o 
   3  12   5        0.34       -3.18     24.36 o 
   4  12   5      226.18      231.23     29.94 o 
   5  12   5       20.43       -4.11     29.19 o 
   6  12   5      357.49      342.81     38.50 o 
   7  12   5      126.02      173.88     48.48 o 
   8  12   5       69.64       63.55     33.09 o 
   9  12   5       57.61       83.80     33.12 o 
  10  12   5       12.60      -22.78     34.78 o 
  11  12   5        6.53        2.68     34.45 o 
 -11  13   5        2.44      -21.36     23.51 o 
 -10  13   5        5.33      -29.18     30.58 o 
  -9  13   5        0.70      -22.01     22.01 o 
  -8  13   5       68.50       20.95     61.16 o 
  -7  13   5      105.77       77.26     56.20 o 
  -5  13   5       42.60       78.35     29.21 o 
  -4  13   5      514.11      460.02     40.21 o 
  -3  13   5      205.17      212.64     21.71 o 
  -2  13   5      641.82      565.87     23.70 o 
  -1  13   5      458.71      425.73     26.97 o 
   0  13   5      266.85      287.47     23.79 o 
   1  13   5        2.05       -2.01     12.58 o 
   2  13   5      140.89      101.30     21.15 o 
   3  13   5      253.12      262.02     23.19 o 
   4  13   5      283.76      304.87     33.94 o 
   5  13   5      171.84      213.84     35.94 o 
   6  13   5        2.91        7.21     31.62 o 
   7  13   5       79.60       85.09     35.47 o 
   8  13   5       18.17       26.47     34.24 o 
   9  13   5        5.55      -22.64     32.03 o 
  10  13   5       42.14       12.56     37.42 o 
 -11  14   5       34.28      -36.36     36.36 o 
 -10  14   5        0.44       -4.59     41.32 o 
  -9  14   5       88.39       39.36     51.51 o 
  -8  14   5        0.72      -26.16     27.82 o 
  -7  14   5       40.34        5.99     22.36 o 
  -6  14   5       95.35       50.19     73.00 o 
  -5  14   5        8.17       33.10     22.34 o 
  -4  14   5       93.19       95.18     30.03 o 
  -3  14   5      104.43      136.49     33.61 o 
  -2  14   5      127.90      214.36     34.22 o 
  -1  14   5     1320.38     1484.38     45.48 o 
   0  14   5      124.27      160.62     22.04 o 
   1  14   5      643.64      656.20     32.85 o 
   2  14   5        1.90        1.37     24.74 o 
   3  14   5       66.89       76.10     20.39 o 
   4  14   5      389.74      360.62     39.29 o 
   5  14   5        3.91        5.54     31.10 o 
   6  14   5        9.84       19.24     32.03 o 
   7  14   5       47.49      106.07     47.38 o 
   8  14   5       11.12       -7.22     32.66 o 
   9  14   5       41.00       46.97     34.59 o 
  10  14   5        0.11       -8.20     37.66 o 
 -10  15   5        0.39      -27.00     35.26 o 
  -9  15   5        1.81      -26.67     26.67 o 
  -8  15   5        4.67       -9.43     27.14 o 
  -7  15   5        7.63      -24.76     25.00 o 
  -6  15   5       63.40       73.44     41.91 o 
  -5  15   5        3.54        7.42     21.70 o 
  -3  15   5       29.96       52.83     27.24 o 
  -2  15   5       28.67       57.22     29.97 o 
  -1  15   5      645.97      660.08     46.93 o 
   0  15   5       87.96      134.29     18.81 o 
   1  15   5        2.28       -1.52     15.76 o 
   2  15   5      220.03      227.68     27.37 o 
   3  15   5        9.37        8.44     15.92 o 
   4  15   5      235.14      217.13     21.06 o 
   5  15   5        0.17       -1.58     27.28 o 
   6  15   5        5.76       -4.72     32.89 o 
   7  15   5       66.35       77.47     33.34 o 
   8  15   5        5.64      -17.33     34.28 o 
   9  15   5       45.27       45.34     37.37 o 
  -9  16   5       52.84       -4.96     39.12 o 
  -8  16   5        5.42      -15.64     28.41 o 
  -7  16   5       26.02       23.43     24.01 o 
  -6  16   5       23.21       -3.98     26.24 o 
  -5  16   5       21.80       29.50     25.28 o 
  -4  16   5        5.90       -0.18     27.00 o 
  -3  16   5      299.19      228.27     85.67 o 
  -2  16   5       31.42       24.31     25.02 o 
  -1  16   5      554.57      566.17     43.61 o 
   0  16   5        2.86       10.92     32.94 o 
   1  16   5      238.44      369.65     43.22 o 
   2  16   5      110.27      110.46     16.25 o 
   3  16   5       21.69       26.93     13.25 o 
   4  16   5       35.17       64.16     14.23 o 
   5  16   5       74.27       88.07     32.10 o 
   6  16   5        2.72       -7.76     28.70 o 
   7  16   5       32.51       13.29     36.85 o 
   8  16   5        4.07      -28.77     36.46 o 
  -9  17   5       16.75      -41.87     41.87 o 
  -8  17   5        0.60      -41.32     41.32 o 
  -7  17   5       33.98       -1.97     28.82 o 
  -6  17   5       54.05       53.05     30.49 o 
  -5  17   5        6.39        5.55     59.23 o 
  -4  17   5       41.44       68.54     29.48 o 
  -3  17   5       26.60       27.63     26.04 o 
  -2  17   5        0.15      -13.73     25.38 o 
  -1  17   5      208.08      186.96     71.35 o 
   0  17   5       60.75      125.78     52.34 o 
   1  17   5      145.79      138.66     35.94 o 
   2  17   5        6.08       18.67     30.95 o 
   3  17   5       75.93       75.04     35.19 o 
   4  17   5       32.58       52.87     12.94 o 
   5  17   5        2.11        7.15     15.33 o 
   6  17   5       46.77       94.80     37.05 o 
   7  17   5       68.96       60.54     40.05 o 
  -7  18   5        0.98       -8.26     47.38 o 
  -6  18   5       24.14       38.50     29.93 o 
  -5  18   5       43.58       51.63     41.60 o 
  -4  18   5      107.30      131.77     69.69 o 
  -3  18   5       15.99       32.47     28.44 o 
  -2  18   5      188.16      143.48     81.82 o 
  -1  18   5       16.22       -5.78     26.43 o 
   0  18   5        3.05       13.69     26.43 o 
   1  18   5        0.92        5.40     31.27 o 
   2  18   5       30.06       36.94     34.37 o 
   3  18   5        8.86       30.43     35.46 o 
   4  18   5        2.32        9.04     38.93 o 
   5  18   5       49.77       74.29     41.48 o 
   6  18   5       39.29       27.78     43.72 o 
  -6  19   5        1.58      -20.94     44.63 o 
  -5  19   5       67.00       20.39     45.18 o 
  -4  19   5        7.20       41.37     32.39 o 
  -3  19   5       42.84       69.20     33.40 o 
  -2  19   5        1.16       -6.03     31.97 o 
  -1  19   5        1.48       20.72     30.56 o 
   0  19   5        4.24        5.34     31.77 o 
   1  19   5        0.84       10.00     35.48 o 
   2  19   5       30.54       21.07     34.81 o 
   3  19   5        9.96        8.15     37.87 o 
   4  19   5        0.56        4.39     38.62 o 
  -4  20   5       32.74       -2.20     45.18 o 
  -3  20   5        0.09      -19.28     44.08 o 
  -2  20   5      242.37       95.31     44.63 o 
  -1  20   5       12.06       61.69     38.02 o 
   0  20   5       93.23      105.05     39.67 o 
   1  20   5        0.13       20.43     38.11 o 
   2  20   5       34.40       36.67     44.08 o 
 -14   0   6       15.61       16.35     23.82 o 
 -12   0   6       27.01       48.79     29.75 o 
 -10   0   6       46.16       -1.22     23.39 o 
  -8   0   6      665.99      575.55     39.32 o 
  -6   0   6      216.55      196.81     24.16 o 
  -4   0   6      179.32      146.86     17.12 o 
  -2   0   6      356.90      314.97     12.87 o 
   0   0   6      528.06      568.50     14.57 o 
   2   0   6    29164.82    29269.13    857.83 o 
   4   0   6     5806.19     5346.40    174.10 o 
   6   0   6     3575.33     3798.79    139.39 o 
   8   0   6      151.89      299.72     49.59 o 
  10   0   6      275.38      388.97     61.16 o 
  12   0   6        1.98      -51.24     51.24 o 
  14   0   6        7.53      -39.12     57.85 o 
 -14   1   6       13.52       37.95     17.64 o 
 -13   1   6        4.06       -5.37     16.79 o 
 -12   1   6        7.92        6.02     15.54 o 
 -11   1   6       31.50       10.09     14.28 o 
 -10   1   6      181.87      118.16     29.42 o 
  -9   1   6       92.32      101.05     20.75 o 
  -8   1   6     1506.94     1636.73     42.46 o 
  -7   1   6     1596.32     1675.72     40.32 o 
  -6   1   6     4502.61     4603.59     79.22 o 
  -5   1   6      723.47      700.06     23.01 o 
  -4   1   6     1035.19      859.80     22.45 o 
  -3   1   6      160.23      149.32      9.72 o 
  -2   1   6     1563.50     1392.96     21.34 o 
  -1   1   6     1109.46     1291.27     21.21 o 
   0   1   6    23354.30    24354.53    379.75 o 
   1   1   6      212.80      277.15      8.97 o 
   2   1   6     2412.39     2753.49     80.16 o 
   3   1   6    27929.51    27955.81    742.13 o 
   4   1   6     3228.73     2805.87     72.65 o 
   5   1   6      236.30      206.39     23.55 o 
   6   1   6        0.37      -18.53     18.53 o 
   7   1   6      588.13      712.02     38.91 o 
   8   1   6      403.33      466.27     37.08 o 
   9   1   6       31.01       79.82     29.48 o 
  10   1   6      658.26      776.06     51.03 o 
  11   1   6       62.42       80.85     34.14 o 
  12   1   6      247.02      265.87     43.05 o 
  13   1   6        9.47       18.22     39.92 o 
  14   1   6       27.85       29.77     38.52 o 
 -14   2   6       13.74       11.52     21.18 o 
 -13   2   6       34.42       29.61     17.89 o 
 -12   2   6        6.65      -13.62     13.62 o 
 -11   2   6       42.62       42.16     21.95 o 
 -10   2   6        7.17      -13.82     13.82 o 
  -9   2   6       14.97       13.70     20.00 o 
  -8   2   6       43.35       96.99     18.71 o 
  -7   2   6      161.68      175.10     18.52 o 
  -6   2   6     1005.16     1128.32     30.71 o 
  -5   2   6      232.40      271.18     17.48 o 
  -4   2   6      168.92      133.10     12.46 o 
  -3   2   6      672.60      689.19     16.68 o 
  -2   2   6    55212.18    52235.55    734.95 o 
  -1   2   6     3041.44     2966.07     38.78 o 
   0   2   6    14988.33    14582.54    194.36 o 
   1   2   6      117.67       70.61      6.16 o 
   2   2   6    15328.47    14938.43    414.04 o 
   3   2   6     6567.04     6278.03    160.05 o 
   4   2   6      268.93      273.27     38.57 o 
   5   2   6        0.89       15.98     18.70 o 
   6   2   6       23.66       59.91     22.51 o 
   7   2   6       12.06       42.31     24.68 o 
   8   2   6      203.26      231.70     30.77 o 
   9   2   6       84.74       99.18     32.33 o 
  10   2   6       29.97        0.06     32.23 o 
  11   2   6        5.81       28.56     32.55 o 
  12   2   6       19.65       24.89     36.60 o 
  13   2   6        0.66      -29.89     31.94 o 
  14   2   6        2.43       20.27     42.07 o 
 -14   3   6        9.80       70.44     50.69 o 
 -13   3   6       26.40       63.47     20.55 o 
 -12   3   6        1.68        5.76     14.39 o 
 -11   3   6       10.14       -2.18     13.59 o 
 -10   3   6      113.46       86.49     18.29 o 
  -9   3   6      520.48      485.74     32.66 o 
  -8   3   6       54.75       46.64     17.84 o 
  -7   3   6      869.76      888.84     29.17 o 
  -6   3   6     3196.64     3227.89     60.15 o 
  -5   3   6     5670.93     5642.25     92.30 o 
  -4   3   6     8941.66     8598.83    132.76 o 
  -3   3   6    13109.03    12148.48    162.66 o 
  -2   3   6     3004.17     2980.27     44.59 o 
  -1   3   6    43571.61    42258.11    750.21 o 
   0   3   6    19491.16    18866.95    225.93 o 
   1   3   6     6567.44     7237.87    126.78 o 
   2   3   6    13653.17    14448.68    305.01 o 
   3   3   6       25.14        3.35     15.47 o 
   4   3   6      278.49      381.01     30.85 o 
   5   3   6     4437.40     4508.37    138.56 o 
   6   3   6       28.26        3.20     20.32 o 
   7   3   6      231.44      262.38     37.74 o 
   8   3   6      184.39      239.98     33.31 o 
   9   3   6      490.62      416.24     39.30 o 
  10   3   6      227.92      246.27     40.31 o 
  11   3   6      330.69      331.19     65.84 o 
  12   3   6       12.96       -1.75     33.81 o 
  13   3   6        8.94      -11.43     38.36 o 
 -14   4   6        8.14      105.65     58.40 o 
 -13   4   6       20.89       35.19     20.82 o 
 -12   4   6        0.33        3.56     15.16 o 
 -11   4   6        0.00      -12.61     13.12 o 
 -10   4   6       28.82        3.06     14.11 o 
  -9   4   6      135.12      183.79     22.25 o 
  -8   4   6       74.48       83.48     18.50 o 
  -7   4   6      841.54      800.44     28.28 o 
  -6   4   6      175.76      143.43     17.15 o 
  -5   4   6      128.82      109.49     14.74 o 
  -4   4   6     1471.94     1484.19     29.17 o 
  -3   4   6     3433.16     3981.81     58.67 o 
  -2   4   6     6992.79     7445.91    101.46 o 
  -1   4   6      866.71     1092.85     25.93 o 
   0   4   6    17192.88    18718.39    245.84 o 
   1   4   6     2334.00     2026.51     34.97 o 
   2   4   6      377.57      332.40     13.03 o 
   3   4   6     2642.35     3092.34     77.90 o 
   4   4   6      219.06      187.07     23.40 o 
   5   4   6       57.88       54.54     19.25 o 
   6   4   6        1.08      -13.64     21.41 o 
   7   4   6      124.53      164.98     27.66 o 
   8   4   6      135.31      183.92     33.00 o 
   9   4   6       81.81       73.63     28.76 o 
  10   4   6       25.18       28.53     33.27 o 
  11   4   6        3.66        7.22     29.02 o 
  12   4   6       11.89       38.50     34.68 o 
  13   4   6        1.85      -19.13     38.84 o 
 -14   5   6        0.37       41.32     32.51 o 
 -13   5   6        5.55       44.26     27.57 o 
 -12   5   6       15.53       18.93     14.88 o 
 -11   5   6       38.83       12.97     16.94 o 
 -10   5   6       71.06       34.94     14.81 o 
  -9   5   6       13.09      -16.35     16.35 o 
  -8   5   6       61.47       53.54     17.91 o 
  -7   5   6     2233.88     1965.14     44.69 o 
  -6   5   6      514.27      532.07     28.15 o 
  -5   5   6     3306.12     3311.74     72.45 o 
  -4   5   6     2068.86     2105.51     37.10 o 
  -3   5   6     3121.85     3502.97     53.29 o 
  -2   5   6        3.01        6.96      8.05 o 
  -1   5   6     6815.96     8248.97    111.46 o 
   0   5   6     8826.93     9956.23    149.71 o 
   1   5   6     1758.33     1385.14     32.06 o 
   2   5   6    12356.56    13025.06    277.92 o 
   3   5   6     4935.94     4194.86    100.72 o 
   4   5   6      318.54      311.57     27.19 o 
   5   5   6       22.91       45.08     12.54 o 
   6   5   6      196.33      204.62     24.33 o 
   7   5   6       13.85       -3.25     13.09 o 
   8   5   6        0.74        6.49     25.98 o 
   9   5   6      448.22      428.26     38.92 o 
  10   5   6       39.10       25.16     30.57 o 
  11   5   6       66.22      113.67     35.47 o 
  12   5   6       16.18       25.61     37.38 o 
  13   5   6      128.90      192.03     51.51 o 
 -14   6   6        0.00       12.12     31.95 o 
 -13   6   6       50.16       28.53     22.17 o 
 -12   6   6        0.48       12.87     15.80 o 
 -11   6   6        0.04        0.04     13.79 o 
 -10   6   6       11.40       11.25     13.71 o 
  -9   6   6       70.84      153.10     25.34 o 
  -8   6   6      467.89      463.03     26.14 o 
  -7   6   6       70.46       72.54     17.02 o 
  -6   6   6      555.83      616.05     39.15 o 
  -5   6   6     1210.13     1094.60     44.45 o 
  -4   6   6      113.19      177.49     12.88 o 
  -3   6   6     3323.63     3745.89     56.64 o 
  -2   6   6      191.35      202.39     12.32 o 
  -1   6   6       21.85       16.82      8.60 o 
   0   6   6       84.38      151.07     11.68 o 
   1   6   6        0.34       13.36     21.72 o 
   2   6   6      522.08      552.68     28.81 o 
   3   6   6       33.15       50.22     18.60 o 
   4   6   6      165.76      184.30     17.46 o 
   5   6   6     1147.58     1075.19     31.60 o 
   6   6   6       95.72      100.49     15.19 o 
   7   6   6      386.34      353.98     35.61 o 
   8   6   6        8.05       10.73     25.02 o 
   9   6   6       14.76       18.47     28.81 o 
  10   6   6        0.86      -20.21     31.83 o 
  11   6   6       36.28       -6.28     31.49 o 
  12   6   6        4.98       -8.25     36.17 o 
  13   6   6        6.73        3.77     38.86 o 
 -13   7   6        2.37       24.79     30.85 o 
 -12   7   6       11.10       17.24     20.12 o 
 -11   7   6       20.98       31.93     20.38 o 
 -10   7   6      138.64      111.59     42.93 o 
  -9   7   6        0.48       -7.03     16.29 o 
  -8   7   6       90.73       66.74     19.56 o 
  -7   7   6       25.20       35.15     17.28 o 
  -6   7   6     2087.29     2145.10     47.38 o 
  -5   7   6     1391.22     1406.23     35.28 o 
  -4   7   6     1506.71     1330.53     33.08 o 
  -3   7   6      883.75      843.92     23.37 o 
  -2   7   6      167.44      147.22     12.35 o 
  -1   7   6     2959.21     2822.44     49.22 o 
   0   7   6       14.50       37.69     14.73 o 
   1   7   6    22748.90    19660.63    336.19 o 
   2   7   6     3337.50     3299.81     82.80 o 
   3   7   6       11.12       27.38     18.27 o 
   4   7   6      382.24      381.87     17.26 o 
   5   7   6     1269.88     1238.37     46.84 o 
   6   7   6      413.74      431.19     32.25 o 
   7   7   6       97.24      130.35     27.65 o 
   8   7   6       29.57        2.87     25.00 o 
   9   7   6      183.67      264.78     38.28 o 
  10   7   6      123.54      148.42     34.38 o 
  11   7   6      102.22       98.56     35.39 o 
  12   7   6       57.52       76.35     37.64 o 
  13   7   6       50.16       58.58     41.18 o 
 -13   8   6       24.98        8.26     31.40 o 
 -12   8   6        1.32       -1.85     21.44 o 
 -11   8   6       45.05       49.15     28.34 o 
 -10   8   6       50.55       53.75     31.63 o 
  -9   8   6        2.61       -4.97     16.36 o 
  -8   8   6      175.93      235.07     30.77 o 
  -7   8   6       47.84       34.73     20.06 o 
  -6   8   6      760.31      732.87     32.28 o 
  -5   8   6     1207.01     1132.16     30.94 o 
  -4   8   6       36.17       10.97     12.00 o 
  -3   8   6      560.17      561.82     19.82 o 
  -2   8   6       14.24       46.86     10.71 o 
  -1   8   6      487.14      575.79     18.93 o 
   0   8   6      335.94      426.06     17.83 o 
   1   8   6      165.70      209.48     13.47 o 
   2   8   6      305.23      224.96     24.22 o 
   3   8   6      401.74      412.59     29.52 o 
   4   8   6       40.36       81.05     36.91 o 
   5   8   6      872.56      854.19     45.45 o 
   6   8   6      102.70      100.95     28.13 o 
   7   8   6       91.23      109.19     43.25 o 
   8   8   6        1.90       20.03     26.20 o 
   9   8   6      170.64      126.80     35.83 o 
  10   8   6       14.55       -4.06     29.61 o 
  11   8   6        5.93      -11.10     34.04 o 
  12   8   6        2.52        4.96     38.25 o 
 -13   9   6        0.02       15.98     30.85 o 
 -12   9   6        7.58       -6.18     19.86 o 
 -11   9   6       20.87       10.14     19.46 o 
 -10   9   6        3.16      -17.08     17.08 o 
  -9   9   6      155.67      191.73     40.77 o 
  -8   9   6      191.62      246.43     28.19 o 
  -7   9   6      362.25      294.22     38.57 o 
  -6   9   6      624.42      666.66     32.00 o 
  -5   9   6      167.33      195.62     17.92 o 
  -4   9   6      981.59     1051.02     32.29 o 
  -3   9   6      473.64      420.72     18.44 o 
  -2   9   6        0.11       51.45     11.23 o 
  -1   9   6      346.80      365.97     16.54 o 
   0   9   6      119.69      183.88     14.63 o 
   1   9   6     2481.12     2229.58     64.14 o 
   2   9   6     6625.72     6633.43    124.80 o 
   3   9   6     1475.17     1343.90     50.17 o 
   4   9   6      707.29      805.43     41.07 o 
   5   9   6        0.00       27.29     24.52 o 
   6   9   6       75.77      128.43     31.16 o 
   7   9   6      215.15      236.01     36.97 o 
   8   9   6       16.48       26.20     27.52 o 
   9   9   6        2.29       22.07     32.66 o 
  10   9   6      111.87      159.85     36.91 o 
  11   9   6        7.34       -2.85     34.79 o 
  12   9   6       66.39       73.44     44.35 o 
 -12  10   6        1.01       -7.71     29.75 o 
 -11  10   6       27.87       -0.70     20.25 o 
 -10  10   6        0.56       -0.18     17.48 o 
  -9  10   6      119.65       42.90     35.81 o 
  -8  10   6       71.27       63.65     28.76 o 
  -7  10   6      125.44       95.09     33.17 o 
  -6  10   6      132.89       90.93     21.45 o 
  -5  10   6      454.84      495.31     28.73 o 
  -4  10   6      166.13      157.67     15.90 o 
  -3  10   6     1052.04     1010.23     27.43 o 
  -2  10   6       65.86       93.64     13.24 o 
  -1  10   6     1689.75     1659.00     36.42 o 
   0  10   6      578.53      558.24     21.02 o 
   1  10   6     1656.45     1734.69     53.70 o 
   2  10   6      269.30      286.36     28.73 o 
   3  10   6       33.24       58.79     20.68 o 
   4  10   6        5.12       19.46     20.54 o 
   5  10   6      827.06      695.14     40.79 o 
   6  10   6      154.93      245.94     33.20 o 
   7  10   6     1316.06     1137.65     87.88 o 
   8  10   6       25.41       51.49     31.66 o 
   9  10   6       65.41       90.24     35.06 o 
  10  10   6        2.94      -18.00     31.10 o 
  11  10   6        0.02       -9.72     35.53 o 
  12  10   6        0.37      -25.87     37.30 o 
 -12  11   6        4.04       -2.75     30.85 o 
 -11  11   6       29.23       -5.92     22.43 o 
 -10  11   6       64.13        5.97     20.94 o 
  -9  11   6        0.13      -10.12     18.26 o 
  -7  11   6      295.58      286.41     27.62 o 
  -6  11   6      446.46      321.21     48.44 o 
  -5  11   6      456.28      382.25     27.96 o 
  -4  11   6        9.25       11.14     17.54 o 
  -3  11   6      953.41      940.20     33.72 o 
  -2  11   6       59.74       62.28     12.64 o 
  -1  11   6      140.41      289.45     21.53 o 
   0  11   6      440.03      417.66     18.92 o 
   1  11   6      992.63      886.50     32.53 o 
   2  11   6      123.86       87.00     17.42 o 
   3  11   6      337.26      284.13     29.73 o 
   4  11   6      402.14      396.66     33.10 o 
   5  11   6       21.48       34.51     28.21 o 
   6  11   6      166.67      189.51     33.69 o 
   7  11   6       30.06       40.05     31.36 o 
   8  11   6      239.51      262.85     38.52 o 
   9  11   6        6.75        0.72     32.89 o 
  10  11   6      113.71      162.92     39.70 o 
  11  11   6        3.91       -2.22     35.24 o 
 -11  12   6        8.02      -12.87     21.60 o 
 -10  12   6       31.90      -22.24     22.24 o 
  -9  12   6       30.02      -13.36     21.21 o 
  -8  12   6        9.63      -10.47     30.03 o 
  -7  12   6      125.51       75.74     85.12 o 
  -6  12   6       22.82      -11.22     22.08 o 
  -5  12   6        5.83        3.07     16.85 o 
  -4  12   6      230.51      216.35     23.24 o 
  -3  12   6      384.45      514.39     28.21 o 
  -2  12   6      377.72      449.28     26.28 o 
  -1  12   6      414.32      450.05     25.16 o 
   0  12   6      238.54      237.59     24.53 o 
   1  12   6      230.56      243.10     32.21 o 
   2  12   6       24.52       37.53     18.08 o 
   3  12   6        9.97       19.15     17.11 o 
   4  12   6      511.33      497.13     49.03 o 
   5  12   6      321.04      275.45     39.94 o 
   6  12   6      468.35      463.21     40.11 o 
   7  12   6      144.91      171.63     33.70 o 
   8  12   6       20.23       10.53     28.33 o 
   9  12   6       84.66      127.16     37.51 o 
  10  12   6        4.05       -9.26     33.81 o 
  11  12   6        1.96      -15.78     36.93 o 
 -11  13   6        3.30      -11.57     32.51 o 
 -10  13   6       35.73        4.84     40.22 o 
  -9  13   6       15.97      -22.63     22.63 o 
  -8  13   6       75.18       -1.27     31.68 o 
  -7  13   6      288.02      333.32     52.89 o 
  -6  13   6       19.95       11.11     22.71 o 
  -4  13   6       26.88       86.73     28.43 o 
  -3  13   6      513.48      541.65     30.18 o 
  -2  13   6       73.53      166.63     17.55 o 
  -1  13   6        0.53        2.75     18.64 o 
   0  13   6       65.15       51.64     13.15 o 
   1  13   6        4.97       -9.80     13.24 o 
   2  13   6      627.98      624.08     32.00 o 
   3  13   6      210.63      221.52     23.47 o 
   4  13   6        4.07        9.91     28.69 o 
   5  13   6      140.94      142.12     33.70 o 
   6  13   6      155.63      209.93     34.94 o 
   7  13   6        3.92       10.39     31.45 o 
   8  13   6       61.02       66.96     37.46 o 
   9  13   6       12.81      -15.75     33.33 o 
  10  13   6       15.13        0.27     33.24 o 
 -10  14   6       62.00        2.71     30.58 o 
  -9  14   6        4.36      -26.01     26.45 o 
  -8  14   6        6.43      -34.43     34.43 o 
  -7  14   6       15.60       -7.38     22.00 o 
  -6  14   6       48.57       19.53     41.60 o 
  -5  14   6        7.50        8.69     21.58 o 
  -4  14   6      138.53       69.42     46.56 o 
  -3  14   6        9.26       19.35     25.07 o 
  -2  14   6      678.05      593.89     29.79 o 
  -1  14   6       33.74       50.84     18.90 o 
   0  14   6      434.59      479.69     28.54 o 
   1  14   6      385.15      357.19     27.01 o 
   2  14   6       75.54      106.97     21.10 o 
   3  14   6       32.36       37.98     20.02 o 
   4  14   6       53.49       47.79     19.43 o 
   5  14   6       16.32      -12.72     25.73 o 
   6  14   6      117.01      138.53     35.24 o 
   7  14   6       37.52       11.43     33.62 o 
   8  14   6      115.23      164.95     38.65 o 
   9  14   6       10.50      -28.28     33.58 o 
  10  14   6       11.95       -3.09     38.22 o 
  -9  15   6       13.79      -23.16     23.16 o 
  -8  15   6       10.71      -25.89     25.89 o 
  -7  15   6       69.02       45.98     56.20 o 
  -6  15   6        0.64       -6.96     21.95 o 
  -5  15   6      281.40      307.43     48.48 o 
  -4  15   6       33.10       29.03     27.82 o 
  -3  15   6       42.05       32.37     23.28 o 
  -2  15   6       75.98       84.60     26.47 o 
  -1  15   6       20.97       18.45     28.63 o 
   0  15   6       33.90       34.68     16.42 o 
   1  15   6      477.65      440.00     28.50 o 
   2  15   6       66.03       30.24     16.78 o 
   3  15   6      498.82      465.93     36.40 o 
   4  15   6       11.40       17.26     17.20 o 
   5  15   6       96.11      133.82     36.38 o 
   6  15   6        2.30        1.74     35.81 o 
   7  15   6        0.40       11.51     33.74 o 
   8  15   6       11.58        6.93     34.14 o 
   9  15   6       11.44       18.55     37.91 o 
  -9  16   6        0.03      -22.04     38.57 o 
  -8  16   6       15.27      -20.15     42.15 o 
  -7  16   6        6.19      -24.77     25.46 o 
  -6  16   6       35.88       40.36     26.80 o 
  -5  16   6       65.56       52.53     31.40 o 
  -4  16   6       55.61       40.64     54.82 o 
  -3  16   6        5.00        2.05     21.16 o 
  -2  16   6       92.58       86.03     30.30 o 
  -1  16   6        0.81       55.11     27.52 o 
   0  16   6      449.54      365.78     60.05 o 
   1  16   6        2.69       18.69     28.79 o 
   2  16   6        6.30       18.23     13.60 o 
   3  16   6        3.75        9.92     13.83 o 
   4  16   6       25.02       55.21     21.58 o 
   5  16   6       62.56       79.67     19.80 o 
   6  16   6       69.05       94.74     48.76 o 
   7  16   6        5.69       27.02     35.85 o 
   8  16   6      110.82      159.65     42.86 o 
  -8  17   6        0.22      -39.67     39.67 o 
  -7  17   6       30.60       12.40     46.00 o 
  -6  17   6       45.06       63.07     30.57 o 
  -5  17   6        5.72      -19.62     24.68 o 
  -4  17   6       69.42       48.91     33.88 o 
  -3  17   6       63.98       58.67     43.25 o 
  -2  17   6        1.63        7.61     23.60 o 
  -1  17   6       47.16       43.13     25.80 o 
   0  17   6       17.08       10.99     25.06 o 
   1  17   6       92.78       98.58     35.81 o 
   2  17   6      191.30      174.00     55.65 o 
   3  17   6       51.92       45.91     31.38 o 
   4  17   6        5.81       43.05     14.56 o 
   5  17   6        0.83       49.49     16.03 o 
   6  17   6        3.56       18.71     20.51 o 
   7  17   6        0.27       -5.01     36.92 o 
  -8  18   6        6.87      -40.22     40.22 o 
  -7  18   6        0.02      -40.77     40.77 o 
  -6  18   6        5.91        5.55     30.66 o 
  -5  18   6       47.47       45.35     50.69 o 
  -4  18   6       28.34       44.21     36.64 o 
  -3  18   6      244.14      280.35    128.10 o 
  -2  18   6       14.84       18.96     28.03 o 
  -1  18   6       34.65       51.35     27.11 o 
   0  18   6       14.37        9.32     28.03 o 
   1  18   6       38.42       16.55     29.49 o 
   2  18   6        1.71       -1.02     30.26 o 
   3  18   6        9.47      -22.70     32.82 o 
   4  18   6        9.66        4.95     36.43 o 
   5  18   6       93.21      150.99     43.78 o 
   6  18   6       42.43       73.02     20.33 o 
   7  18   6       63.03      172.45     23.69 o 
  -6  19   6       19.31       -0.55     46.28 o 
  -5  19   6        2.01       -7.71     41.32 o 
  -4  19   6       27.84       25.91     28.82 o 
  -3  19   6       25.26       34.43     29.71 o 
  -2  19   6       25.87       44.54     28.87 o 
  -1  19   6       49.05       54.52     36.91 o 
   0  19   6        0.18       40.05     31.86 o 
   1  19   6       10.25       14.99     32.23 o 
   2  19   6       14.10       20.91     33.87 o 
   3  19   6        1.42       20.33     34.87 o 
   4  19   6        8.71       24.79     39.71 o 
  -4  20   6        6.56      -39.67     43.52 o 
  -3  20   6      101.45       36.36     41.32 o 
  -2  20   6        1.67       59.50     42.42 o 
  -1  20   6      163.43      119.23     39.94 o 
   0  20   6       24.53       29.82     33.45 o 
   1  20   6       20.79       27.48     33.74 o 
   2  20   6        6.03       35.26     42.42 o 
 -13   0   7       11.46       11.97     28.95 o 
 -11   0   7      170.87      224.24     63.36 o 
  -9   0   7      155.64      190.26     48.48 o 
  -7   0   7     6408.76     7167.81    168.10 o 
  -5   0   7      465.98      446.29     28.00 o 
  -3   0   7     7475.03     8124.26    174.48 o 
  -1   0   7     8667.55     8845.76    187.19 o 
   1   0   7    55729.84    52356.90    877.02 o 
   3   0   7     1309.34     1375.72     58.95 o 
   5   0   7      305.22      255.09     35.81 o 
   7   0   7      520.91      507.42     47.38 o 
   9   0   7       10.23       36.91     44.08 o 
  11   0   7      164.08      153.71     49.03 o 
  13   0   7       41.19      -25.34     53.44 o 
 -14   1   7        0.74       61.16     35.26 o 
 -13   1   7        4.24      -17.75     17.75 o 
 -12   1   7        5.36        5.23     15.45 o 
 -11   1   7       17.43        3.21     14.30 o 
 -10   1   7        1.74       -1.98     14.48 o 
  -9   1   7       44.71       44.36     18.70 o 
  -8   1   7      424.22      436.42     25.63 o 
  -7   1   7        5.26      -12.64     15.02 o 
  -6   1   7      418.74      434.56     22.49 o 
  -5   1   7      396.29      420.87     18.71 o 
  -4   1   7     4233.20     4322.30     70.88 o 
  -3   1   7    12757.50    11843.84    158.57 o 
  -2   1   7     6885.03     6942.00     86.54 o 
  -1   1   7     7026.43     7705.16    103.73 o 
   0   1   7      744.06      850.09     24.02 o 
   1   1   7     1830.55     2039.79     28.07 o 
   2   1   7    35393.57    33638.18    760.03 o 
   3   1   7     8697.05     8689.79    189.33 o 
   4   1   7     1066.86     1138.78     40.31 o 
   5   1   7        7.26        6.56     17.07 o 
   6   1   7        4.30       -8.26     20.06 o 
   7   1   7      187.92      274.00     29.40 o 
   8   1   7        5.95       21.45     27.85 o 
   9   1   7      671.26      728.13     45.46 o 
  10   1   7      136.41      149.46     33.09 o 
  11   1   7        4.39        9.21     34.07 o 
  12   1   7       70.72       81.16     40.12 o 
  13   1   7       18.74        1.05     38.73 o 
 -14   2   7        9.04       20.63     18.79 o 
 -13   2   7        5.91        1.44     18.03 o 
 -12   2   7        1.41      -11.65     19.50 o 
 -11   2   7       61.85       47.49     15.95 o 
 -10   2   7       38.33        2.64     13.99 o 
  -9   2   7      358.06      372.12     30.75 o 
  -8   2   7      890.24      846.81     31.49 o 
  -7   2   7     3360.33     3389.77     64.33 o 
  -6   2   7      542.03      550.12     22.94 o 
  -5   2   7      698.96      678.32     22.78 o 
  -4   2   7       72.89       83.78     15.42 o 
  -3   2   7      247.64      190.88     11.11 o 
  -2   2   7     2516.02     2973.53     43.78 o 
  -1   2   7     7612.95     9140.59    111.78 o 
   0   2   7      246.51      405.58      9.65 o 
   1   2   7    33769.30    32705.28    545.95 o 
   2   2   7     6522.81     7015.74    153.07 o 
   3   2   7    22309.28    21591.45    452.49 o 
   4   2   7       69.26       31.12     24.79 o 
   5   2   7        8.13       -1.15     18.59 o 
   6   2   7       10.98      -16.55     18.11 o 
   7   2   7     1009.48      883.64     43.82 o 
   8   2   7     1187.81     1299.70     61.43 o 
   9   2   7      504.44      522.29     43.98 o 
  10   2   7        6.83       -8.54     28.83 o 
  11   2   7       27.16       54.27     35.84 o 
  12   2   7        6.62      -27.02     32.69 o 
  13   2   7        0.03      -11.26     38.56 o 
 -14   3   7        0.84       24.74     24.79 o 
 -13   3   7       10.92       19.00     21.24 o 
 -12   3   7        0.03      -10.19     15.09 o 
 -11   3   7       29.16       14.89     13.78 o 
 -10   3   7       84.52       48.38     24.02 o 
  -9   3   7       13.51       10.86     16.43 o 
  -8   3   7      264.80      316.64     23.55 o 
  -7   3   7       24.64        5.21     15.12 o 
  -6   3   7     1169.06     1192.07     32.30 o 
  -5   3   7      546.33      626.13     22.72 o 
  -4   3   7      250.53      199.72     13.50 o 
  -3   3   7      396.25      406.24     14.56 o 
  -2   3   7       30.00       89.91     12.37 o 
  -1   3   7      512.24      480.71     15.98 o 
   0   3   7    15621.60    17415.08    208.69 o 
   1   3   7     5591.94     5907.14     95.03 o 
   2   3   7       14.97       19.70      6.09 o 
   3   3   7     4730.51     5381.72    123.41 o 
   4   3   7     8904.65     8493.13    189.53 o 
   5   3   7      188.64      216.06     24.54 o 
   6   3   7       25.71       39.76     21.84 o 
   7   3   7       24.03       46.82     22.43 o 
   8   3   7       47.55       57.12     26.02 o 
   9   3   7       83.98       79.63     29.02 o 
  10   3   7      339.13      358.82     45.73 o 
  11   3   7       23.10       33.30     29.88 o 
  12   3   7       64.42       47.07     39.12 o 
  13   3   7       14.76       -0.20     39.73 o 
 -14   4   7       41.62       71.62     35.81 o 
 -13   4   7        5.11       -2.62     20.65 o 
 -12   4   7       34.85       16.22     15.13 o 
 -11   4   7        2.88      -13.46     13.46 o 
 -10   4   7        1.03        4.10     13.95 o 
  -9   4   7       86.71       62.52     17.22 o 
  -8   4   7      938.22      994.12     32.63 o 
  -7   4   7      369.48      424.62     22.90 o 
  -6   4   7     4974.66     4630.57     80.83 o 
  -5   4   7     1653.63     1817.78     38.62 o 
  -4   4   7     1124.77     1230.56     26.42 o 
  -3   4   7    10930.92    10694.94    159.95 o 
  -2   4   7       21.53        5.44      8.71 o 
  -1   4   7    13406.50    14806.34    195.39 o 
   0   4   7      902.14      728.45     13.86 o 
   1   4   7    10132.23    10833.94    161.96 o 
   2   4   7     4630.42     4266.71     78.83 o 
   3   4   7     1126.85     1136.22     39.67 o 
   4   4   7     4287.14     4214.54    103.27 o 
   5   4   7      345.23      278.53     27.40 o 
   6   4   7       21.18       19.75     23.42 o 
   7   4   7       80.03      167.62     29.71 o 
   8   4   7     1002.64      982.77     73.28 o 
   9   4   7        0.62       29.19     26.63 o 
  10   4   7      382.95      379.48     42.77 o 
  11   4   7       67.92       53.11     33.48 o 
  12   4   7      122.59      111.08     40.43 o 
  13   4   7        1.74        8.09     35.14 o 
 -14   5   7        0.17       45.18     34.16 o 
 -13   5   7       24.83       58.91     31.95 o 
 -12   5   7        2.55      -10.09     14.21 o 
 -11   5   7       18.29       19.58     13.34 o 
 -10   5   7       18.72       17.67     13.50 o 
  -9   5   7      225.48      253.88     27.81 o 
  -8   5   7       13.53        4.36     16.45 o 
  -7   5   7       49.77       60.96     16.22 o 
  -6   5   7       28.83       16.64     14.11 o 
  -5   5   7      724.99      636.85     23.49 o 
  -4   5   7       16.81       25.06     10.46 o 
  -3   5   7     3343.00     3232.84     49.89 o 
  -2   5   7     1066.60     1039.50     21.51 o 
  -1   5   7      134.07      138.22      9.40 o 
   0   5   7        9.27       11.48      6.82 o 
   1   5   7      764.52      915.68     20.35 o 
   2   5   7     8301.33     7449.72    177.83 o 
   3   5   7     2349.08     2546.00     51.66 o 
   4   5   7      232.80      216.81     24.14 o 
   5   5   7      887.36      693.14     34.28 o 
   6   5   7       42.64       29.64     23.16 o 
   7   5   7        0.66      -16.14     21.81 o 
   8   5   7      384.17      388.40     37.19 o 
   9   5   7       16.05       28.60     26.91 o 
  10   5   7      165.93      193.82     35.78 o 
  11   5   7        1.46       -9.61     30.57 o 
  12   5   7       61.92       51.20     38.52 o 
  13   5   7        6.40       28.32     39.26 o 
 -14   6   7       23.72       42.97     33.61 o 
 -13   6   7        0.38       29.81     20.21 o 
 -12   6   7        0.24       13.51     15.36 o 
 -11   6   7        0.09       31.88     14.29 o 
 -10   6   7      200.11      309.06     36.93 o 
  -9   6   7      261.98      250.66     26.33 o 
  -8   6   7      867.19     1221.94     57.57 o 
  -7   6   7        0.27      -13.37     15.47 o 
  -6   6   7     2261.24     2313.64     48.85 o 
  -5   6   7      323.80      380.75     20.84 o 
  -4   6   7        8.09        4.78     10.42 o 
  -3   6   7      420.45      331.81     18.50 o 
  -2   6   7      397.79      351.21     14.10 o 
  -1   6   7      593.64      490.83     14.70 o 
   0   6   7     4147.55     3933.04     71.20 o 
   1   6   7     1339.16      999.41     28.54 o 
   2   6   7     8065.78     7592.62    169.15 o 
   3   6   7      742.99      816.71     34.40 o 
   4   6   7     2877.59     2563.19     71.69 o 
   5   6   7       70.50       58.75     20.76 o 
   6   6   7     1436.00     1475.91     54.12 o 
   7   6   7       56.43       79.41     28.19 o 
   8   6   7      432.07      352.05     37.34 o 
   9   6   7       93.69      103.16     31.51 o 
  10   6   7       55.09       72.91     34.98 o 
  11   6   7       69.13       67.70     33.49 o 
  12   6   7       65.88      111.48     40.38 o 
  13   6   7        7.20      -10.84     36.26 o 
 -13   7   7        3.75       37.46     29.75 o 
 -12   7   7        3.55       26.13     17.65 o 
 -11   7   7       36.65       19.50     13.39 o 
 -10   7   7        1.56        3.87     16.76 o 
  -9   7   7       69.11      112.41     22.73 o 
  -8   7   7       82.08      114.78     23.88 o 
  -7   7   7       50.11       68.37     16.98 o 
  -6   7   7      537.21      530.26     25.42 o 
  -5   7   7       40.30       53.19     13.45 o 
  -4   7   7      330.55      369.26     17.28 o 
  -3   7   7     2040.74     2306.49     39.25 o 
  -2   7   7        2.45       17.41      9.71 o 
  -1   7   7      161.44      191.59     13.20 o 
   0   7   7      455.71      643.42     25.45 o 
   1   7   7     2855.85     2349.03     51.18 o 
   2   7   7     4317.34     4180.18    101.32 o 
   3   7   7      321.18      268.81     50.96 o 
   4   7   7       96.41      119.63     24.52 o 
   5   7   7      429.91      448.37     33.33 o 
   6   7   7      177.95      240.06     30.87 o 
   7   7   7        5.81      -10.65     25.02 o 
   8   7   7       45.51       96.91     29.23 o 
   9   7   7       15.28       30.30     29.35 o 
  10   7   7       84.88       77.96     31.61 o 
  11   7   7       21.09       47.01     35.83 o 
  12   7   7        2.42       18.87     34.85 o 
  13   7   7       15.17        7.76     48.76 o 
 -13   8   7        2.96      -21.49     30.85 o 
 -12   8   7        2.18      -18.18     25.89 o 
 -11   8   7       14.08      -13.09     17.59 o 
 -10   8   7       32.47       28.24     25.75 o 
  -9   8   7      129.08       80.42     24.29 o 
  -8   8   7      187.95      214.53     30.58 o 
  -7   8   7      495.22      396.26     53.01 o 
  -6   8   7      171.71      241.42     23.94 o 
  -5   8   7      218.00      248.22     19.23 o 
  -4   8   7     2985.72     2922.90     89.78 o 
  -3   8   7       42.95       63.24     12.17 o 
  -2   8   7     2111.24     1955.79     38.62 o 
  -1   8   7     1192.31     1268.69     28.95 o 
   0   8   7      401.34      450.12     19.64 o 
   1   8   7      105.47      116.89     15.24 o 
   2   8   7        3.50        7.70     13.43 o 
   3   8   7     1411.08     1679.57     54.91 o 
   4   8   7      503.21      500.46     42.97 o 
   5   8   7       16.68       19.40     22.86 o 
   6   8   7      138.25      152.59     29.86 o 
   7   8   7        2.74      -18.40     24.15 o 
   8   8   7       68.47       46.57     30.04 o 
   9   8   7      273.81      223.79     34.79 o 
  10   8   7        0.54      -27.25     27.25 o 
  11   8   7       23.23       11.18     34.54 o 
  12   8   7       38.30       38.48     38.08 o 
 -13   9   7        4.28        6.61     30.85 o 
 -12   9   7       29.45       27.55     29.75 o 
 -11   9   7        1.48       -8.22     17.99 o 
 -10   9   7       79.54       40.01     28.00 o 
  -9   9   7       24.86       63.15     33.59 o 
  -8   9   7        0.55        3.33     15.75 o 
  -7   9   7      129.47       77.83     35.55 o 
  -6   9   7      347.27      375.06     27.39 o 
  -5   9   7     1452.85     1199.05     39.06 o 
  -4   9   7     1495.84     1599.65     43.74 o 
  -3   9   7      135.46      180.87     13.86 o 
  -2   9   7     2207.05     2207.91     42.97 o 
  -1   9   7        0.08       10.50     10.46 o 
   0   9   7       52.56       70.33     12.21 o 
   1   9   7      714.90      821.71     28.90 o 
   2   9   7       96.58      159.79     25.85 o 
   3   9   7     1416.02     1408.31     50.10 o 
   4   9   7      869.35      850.93     39.50 o 
   5   9   7     1056.59     1018.59     44.96 o 
   6   9   7     1291.20     1228.36     53.13 o 
   7   9   7        9.55       39.01     27.41 o 
   8   9   7       16.24       19.33     29.09 o 
   9   9   7      246.32      294.83     41.17 o 
  10   9   7        7.98       21.23     31.08 o 
  11   9   7       89.69      146.54     40.55 o 
  12   9   7        3.01       -4.16     36.40 o 
 -12  10   7        0.34       -7.16     30.30 o 
 -11  10   7        6.46       -1.65     24.24 o 
 -10  10   7        0.01      -11.55     17.32 o 
  -9  10   7      557.19      318.45     39.12 o 
  -8  10   7        0.76       -1.49     16.66 o 
  -7  10   7      950.95      671.61     51.79 o 
  -6  10   7       12.63       -0.26     17.28 o 
  -5  10   7      627.33      662.01     31.63 o 
  -4  10   7        0.06      -12.78     12.78 o 
  -3  10   7        6.58       28.12     12.82 o 
  -2  10   7      333.72      323.48     17.85 o 
  -1  10   7     1027.45      853.70     36.26 o 
   0  10   7     1572.47     1541.74     46.52 o 
   1  10   7     7453.67     6825.21    176.62 o 
   2  10   7      705.50      680.43     28.77 o 
   3  10   7       19.82       26.00     21.48 o 
   4  10   7      365.08      452.25     35.11 o 
   5  10   7        1.19       -3.28     25.73 o 
   6  10   7      191.00      291.36     39.12 o 
   7  10   7       34.39       32.71     27.62 o 
   8  10   7      191.60      155.89     36.45 o 
   9  10   7      184.22      216.07     39.70 o 
  10  10   7       31.26        1.14     33.75 o 
  11  10   7       36.82       56.10     38.59 o 
  12  10   7        9.81       -9.48     41.87 o 
 -12  11   7       15.26        9.92     30.85 o 
 -11  11   7       15.83       15.43     28.65 o 
 -10  11   7       29.69      -12.42     27.00 o 
  -9  11   7      145.80       49.04     35.54 o 
  -8  11   7        7.67       -1.07     25.07 o 
  -7  11   7        2.50       -3.16     15.49 o 
  -6  11   7      231.36      254.28     37.46 o 
  -5  11   7       99.31       81.49     19.52 o 
  -4  11   7     1893.88     1722.79     52.09 o 
  -3  11   7      499.69      465.46     26.12 o 
  -2  11   7      744.58      697.94     28.36 o 
  -1  11   7      385.53      433.00     19.34 o 
   0  11   7       14.71        4.54     12.18 o 
   1  11   7      109.14      137.89     16.23 o 
   2  11   7      543.80      474.08     24.97 o 
   3  11   7        4.42       -1.16     16.02 o 
   4  11   7     1010.88     1084.59     49.86 o 
   5  11   7      286.21      282.47     33.15 o 
   6  11   7      364.54      372.43     36.62 o 
   7  11   7       18.51       17.87     29.52 o 
   8  11   7       78.97       64.46     33.92 o 
   9  11   7       86.64       79.83     36.64 o 
  10  11   7        7.58       30.00     32.93 o 
  11  11   7       19.47       38.68     38.12 o 
 -11  12   7        1.17        8.26     28.10 o 
 -10  12   7        8.92      -20.38     20.38 o 
  -9  12   7       42.68       14.38     20.98 o 
  -8  12   7      102.41       37.99     34.43 o 
  -7  12   7      171.96      106.94     83.19 o 
  -6  12   7      302.02      316.29     28.01 o 
  -5  12   7      222.18      270.26     46.28 o 
  -4  12   7      181.12      188.10     21.73 o 
  -3  12   7       60.28       75.14     19.90 o 
  -2  12   7      147.27      182.61     21.49 o 
  -1  12   7        3.11        1.57     11.53 o 
   0  12   7      136.94      219.49     21.46 o 
   1  12   7       63.75       32.03     13.40 o 
   2  12   7      480.97      442.76     22.82 o 
   3  12   7      181.85      214.88     22.19 o 
   4  12   7      116.80      145.82     30.41 o 
   5  12   7      117.30      143.50     33.12 o 
   6  12   7      484.66      500.98     42.90 o 
   7  12   7        0.69        8.97     33.33 o 
   8  12   7      228.41      168.13     33.22 o 
   9  12   7       11.31       32.26     34.86 o 
  10  12   7       40.99       33.48     37.46 o 
  11  12   7       27.46       12.49     38.11 o 
 -11  13   7       18.63      -18.18     30.85 o 
 -10  13   7        3.55      -15.43     29.20 o 
  -9  13   7       46.43       19.78     22.50 o 
  -8  13   7        0.53        3.23     18.51 o 
  -7  13   7        9.92      -10.97     21.21 o 
  -6  13   7       25.75      -20.35     20.35 o 
  -5  13   7       23.01       11.92     18.90 o 
  -3  13   7      562.18      535.28     36.16 o 
  -2  13   7     1105.55     1102.17     39.33 o 
  -1  13   7      299.70      265.99     24.19 o 
   0  13   7      150.66      210.41     23.29 o 
   1  13   7        7.73        1.61     13.18 o 
   2  13   7      467.91      526.19     30.68 o 
   3  13   7      218.79      216.84     24.28 o 
   4  13   7      300.84      277.88     34.21 o 
   5  13   7        0.38       16.79     29.02 o 
   6  13   7       54.83       57.23     32.39 o 
   7  13   7      142.16      204.41     34.86 o 
   8  13   7       15.02       -5.02     31.70 o 
   9  13   7       39.21       73.18     36.03 o 
  10  13   7       11.79      -16.88     32.44 o 
 -10  14   7        9.03       16.53     34.16 o 
  -9  14   7        0.01      -15.77     24.21 o 
  -8  14   7       66.01       20.21     24.21 o 
  -7  14   7        3.17      -20.09     25.34 o 
  -6  14   7      143.23      210.46     42.97 o 
  -5  14   7        0.21       -8.76     18.30 o 
  -4  14   7      128.72       83.64     54.27 o 
  -3  14   7       95.36       54.75     15.07 o 
  -2  14   7        4.75       26.32     15.70 o 
  -1  14   7       10.15       -3.67     17.99 o 
   0  14   7      114.24      110.39     20.44 o 
   1  14   7       21.78        7.17     12.60 o 
   2  14   7      352.58      357.24     28.31 o 
   3  14   7       26.91       41.60     20.53 o 
   4  14   7       42.76       47.18     20.11 o 
   5  14   7       80.16      111.53     31.45 o 
   6  14   7       87.12      111.75     35.20 o 
   7  14   7       78.37      106.91     36.35 o 
   8  14   7       80.96      119.20     38.73 o 
   9  14   7        3.56       -2.66     34.32 o 
  10  14   7       34.67       62.26     71.07 o 
  -9  15   7       30.23       15.98     33.61 o 
  -8  15   7        5.56      -18.90     24.35 o 
  -7  15   7        3.60      -22.35     23.37 o 
  -6  15   7       33.11        5.24     23.55 o 
  -5  15   7      142.20      206.05     45.18 o 
  -4  15   7        0.39        3.71     20.87 o 
  -3  15   7      274.94      332.77     49.03 o 
  -2  15   7       38.92       24.69     21.71 o 
  -1  15   7       87.03      119.61     18.20 o 
   0  15   7      120.21      121.48     19.89 o 
   1  15   7      133.98      157.98     20.75 o 
   2  15   7      204.22      241.08     24.21 o 
   3  15   7      189.87      152.17     23.85 o 
   4  15   7       51.98       23.90     19.44 o 
   5  15   7       70.77       85.10     22.66 o 
   6  15   7        3.87        9.24     32.04 o 
   7  15   7       96.72      142.09     48.48 o 
   8  15   7        3.50       30.55     36.57 o 
   9  15   7       18.77      -10.72     35.96 o 
  -8  16   7       22.65      -30.30     37.46 o 
  -7  16   7        1.12      -24.09     24.09 o 
  -6  16   7       52.39       69.71     29.21 o 
  -5  16   7        6.52       14.01     24.24 o 
  -4  16   7        0.08       -9.53     21.30 o 
  -3  16   7        0.12      -16.75     25.07 o 
  -2  16   7       22.79       19.64     23.42 o 
  -1  16   7      248.39      325.06     58.95 o 
   0  16   7      307.20      270.74     78.51 o 
   1  16   7       54.93       72.34     15.47 o 
   2  16   7      141.88      102.20     19.15 o 
   3  16   7        8.73      -12.57     12.57 o 
   4  16   7       96.75      140.67     21.75 o 
   5  16   7      106.62      127.70     23.00 o 
   6  16   7        0.91      -29.13     29.13 o 
   7  16   7       69.36       47.43     35.47 o 
   8  16   7        0.85       39.41     35.97 o 
  -7  17   7       23.40       -8.93     25.46 o 
  -6  17   7        6.10       22.02     54.82 o 
  -5  17   7      167.83      180.24     99.45 o 
  -4  17   7      148.24      261.70     50.14 o 
  -3  17   7       60.88       57.83     35.81 o 
  -2  17   7       47.39       38.50     40.49 o 
  -1  17   7        6.75        8.66     20.61 o 
   0  17   7       40.72       11.69     24.20 o 
   1  17   7       53.88       30.55     26.61 o 
   2  17   7       37.91       18.36     26.12 o 
   3  17   7       65.36       85.09     29.42 o 
   4  17   7       40.84       70.03     18.32 o 
   5  17   7      134.68      199.87     34.90 o 
   6  17   7       12.04       19.82     17.83 o 
   7  17   7       11.87        1.59     35.69 o 
  -7  18   7       18.29      -41.87     41.87 o 
  -6  18   7       33.87       48.76     29.22 o 
  -5  18   7       28.62       33.32     29.20 o 
  -4  18   7        2.19       23.08     30.38 o 
  -3  18   7       34.03       60.05     37.19 o 
  -2  18   7        8.55       -3.57     26.11 o 
  -1  18   7        1.97       11.10     24.81 o 
   0  18   7        6.46      -17.07     23.39 o 
   1  18   7        9.01       -0.85     26.40 o 
   2  18   7       35.94       33.75     29.89 o 
   3  18   7        7.30      -14.17     30.62 o 
   4  18   7       12.87       31.86     45.45 o 
   5  18   7        2.34       16.81     20.32 o 
   6  18   7       59.65       89.68     19.20 o 
  -6  19   7       29.50       27.55     44.08 o 
  -5  19   7        0.14        3.86     44.08 o 
  -4  19   7      126.28       99.39     72.17 o 
  -3  19   7       17.91       54.87     31.21 o 
  -2  19   7      146.42      146.67     92.83 o 
  -1  19   7        4.77       -7.69     27.19 o 
   0  19   7       61.70       77.85     34.99 o 
   1  19   7       23.54       18.65     29.65 o 
   2  19   7        0.45       -0.77     30.37 o 
   3  19   7       27.29       55.39     34.33 o 
   4  19   7       58.54       44.68     49.31 o 
  -4  20   7        6.08       19.83     42.97 o 
  -3  20   7        8.59       -8.26     45.73 o 
  -2  20   7       24.26       26.45     39.12 o 
  -1  20   7        4.12       55.65     38.02 o 
   0  20   7       15.61       12.07     30.61 o 
   1  20   7        1.76       26.45     39.12 o 
   2  20   7        4.72       25.89     40.77 o 
 -12   0   8       52.44       53.99     33.06 o 
 -10   0   8      504.38      633.59     73.28 o 
  -8   0   8      797.33      792.57     42.49 o 
  -6   0   8     1009.04     1081.00     42.89 o 
  -4   0   8     2329.41     2522.89     63.70 o 
  -2   0   8     4035.37     3893.15     71.70 o 
   0   0   8     9147.86     9491.29    163.70 o 
   2   0   8      193.01      120.66     19.83 o 
   4   0   8      105.86      151.51     29.20 o 
   6   0   8      679.35      777.39     53.99 o 
   8   0   8     1063.76     1138.81     74.38 o 
  10   0   8      479.38      422.03     57.30 o 
  12   0   8        7.49      -35.26     51.24 o 
 -14   1   8        3.99      -20.94     41.87 o 
 -13   1   8        3.59      -16.35     23.55 o 
 -12   1   8        7.14        9.66     17.38 o 
 -11   1   8        4.73       17.64     18.96 o 
 -10   1   8      409.24      560.01     51.02 o 
  -9   1   8      209.08      154.87     35.39 o 
  -8   1   8     1109.74     1315.75     38.64 o 
  -7   1   8        2.58      -15.15     15.15 o 
  -6   1   8      205.04      197.77     16.74 o 
  -5   1   8       20.80       34.79     11.98 o 
  -4   1   8      236.64      267.35     14.70 o 
  -3   1   8     4432.24     4551.07     65.18 o 
  -2   1   8     1860.24     1900.66     27.27 o 
  -1   1   8    17239.96    18289.16    273.09 o 
   0   1   8     4016.92     3826.99     48.87 o 
   1   1   8       39.13       60.98      6.70 o 
   2   1   8     3844.85     4755.63    135.80 o 
   3   1   8        2.58       30.30     22.59 o 
   4   1   8       68.05      143.87     20.64 o 
   5   1   8       90.08       96.52     19.43 o 
   6   1   8      228.86      257.08     26.63 o 
   7   1   8      179.19      210.36     27.92 o 
   8   1   8       67.37       70.73     26.72 o 
   9   1   8        0.36       55.44     30.36 o 
  10   1   8       35.41       49.22     33.70 o 
  11   1   8       21.88       65.71     36.78 o 
  12   1   8        0.82      -36.03     36.03 o 
  13   1   8        5.79      -11.06     36.62 o 
 -14   2   8        2.36       33.61     30.30 o 
 -13   2   8        0.03        4.70     21.54 o 
 -12   2   8       16.30       -6.21     16.41 o 
 -11   2   8        0.71      -11.09     14.27 o 
 -10   2   8      109.34       95.61     43.95 o 
  -9   2   8       66.74      106.47     24.06 o 
  -8   2   8      336.85      449.42     26.84 o 
  -7   2   8     1529.63     1772.25     41.96 o 
  -6   2   8     1416.70     1342.81     45.73 o 
  -5   2   8     1168.09     1102.63     28.03 o 
  -4   2   8      912.78     1030.05     22.71 o 
  -3   2   8     2139.15     1735.72     29.70 o 
  -2   2   8      395.27      594.28     12.96 o 
  -1   2   8     2679.90     2629.08     78.40 o 
   0   2   8     4219.44     4411.73     57.82 o 
   1   2   8     2887.45     2489.80     35.41 o 
   2   2   8     2777.01     2557.38     42.68 o 
   3   2   8     7199.01     7745.52    170.80 o 
   4   2   8     1321.38     1128.72     39.43 o 
   5   2   8      862.52      836.13     35.61 o 
   6   2   8        1.91        1.37     20.55 o 
   7   2   8      365.80      324.81     30.58 o 
   8   2   8      559.25      600.80     43.41 o 
   9   2   8      260.40      292.12     39.35 o 
  10   2   8       91.83      137.75     35.53 o 
  11   2   8      169.97      184.14     44.08 o 
  12   2   8       54.50       88.04     40.08 o 
  13   2   8        0.03      -11.07     36.37 o 
 -14   3   8        1.56      101.93     30.85 o 
 -13   3   8        0.77      -13.52     24.35 o 
 -12   3   8        1.65      -16.66     24.83 o 
 -11   3   8      112.67      153.02     52.76 o 
 -10   3   8       59.80       35.47     14.28 o 
  -8   3   8      352.53      327.06     23.62 o 
  -7   3   8        1.10        4.09     15.85 o 
  -6   3   8     1030.26     1023.41     29.69 o 
  -5   3   8     1694.50     1603.79     35.56 o 
  -4   3   8     3022.17     3344.26     52.02 o 
  -3   3   8      295.52      296.45     13.24 o 
  -2   3   8      577.47      499.58     13.90 o 
  -1   3   8     6217.76     6783.40     84.34 o 
   0   3   8       89.81       83.15      6.50 o 
   1   3   8     1724.41     1837.93     33.77 o 
   2   3   8      452.54      530.59     13.82 o 
   3   3   8     1243.29     1337.82     43.06 o 
   4   3   8      218.73      341.36     40.49 o 
   5   3   8     1511.71     1457.17     50.14 o 
   6   3   8     1109.14     1273.00     49.14 o 
   7   3   8      892.25      832.12     44.15 o 
   8   3   8       68.89       64.04     30.54 o 
   9   3   8        8.23      -20.69     30.93 o 
  10   3   8       61.78        0.13     29.65 o 
  11   3   8       61.26       63.70     36.99 o 
  12   3   8       63.99       87.41     39.90 o 
  13   3   8        0.09      -10.80     39.51 o 
 -14   4   8        0.97       79.34     32.51 o 
 -13   4   8        0.05       18.19     18.86 o 
 -12   4   8       14.38       25.46     19.34 o 
 -11   4   8       96.51       66.35     23.46 o 
 -10   4   8       53.31       45.95     16.78 o 
  -9   4   8      175.05      193.46     46.34 o 
  -8   4   8        3.13       19.03     15.57 o 
  -7   4   8      847.23      901.93     29.75 o 
  -6   4   8       74.77       60.88     15.61 o 
  -5   4   8      430.65      413.05     19.62 o 
  -4   4   8      576.81      558.13     18.12 o 
  -3   4   8       23.20       70.56     10.69 o 
  -2   4   8      507.68      344.12     12.89 o 
  -1   4   8     6641.63     6574.16     90.07 o 
   0   4   8      509.83      606.15     12.83 o 
   1   4   8     5319.53     5084.66     64.69 o 
   2   4   8     1660.79     1711.00     45.91 o 
   3   4   8      538.46      514.48     26.70 o 
   4   4   8      580.98      526.01     42.70 o 
   5   4   8      910.61      747.44     35.35 o 
   6   4   8      276.01      242.44     26.21 o 
   7   4   8     3802.76     3902.20    106.07 o 
   8   4   8      159.98      166.19     32.66 o 
   9   4   8      987.39     1096.70     55.25 o 
  10   4   8        0.38      -28.44     28.44 o 
  11   4   8       47.69       63.99     33.95 o 
  12   4   8       13.52       26.16     36.52 o 
  13   4   8        0.60      -23.72     37.34 o 
 -14   5   8        4.76      163.08     31.95 o 
 -13   5   8        0.23       21.14     19.94 o 
 -12   5   8        3.68       28.16     19.11 o 
 -11   5   8      184.35      274.62     39.54 o 
 -10   5   8       23.09       -2.91     12.94 o 
  -9   5   8        9.07       12.30     14.65 o 
  -8   5   8       88.19       95.64     19.64 o 
  -7   5   8      683.37      668.83     27.12 o 
  -6   5   8      683.79      657.02     24.70 o 
  -5   5   8      217.29      285.36     18.47 o 
  -4   5   8     2406.29     2215.92     38.52 o 
  -3   5   8      560.69      650.55     18.71 o 
  -2   5   8       62.16      164.59     32.37 o 
  -1   5   8      661.84      630.28     15.55 o 
   0   5   8     1857.07     1802.14     29.50 o 
   1   5   8      147.08      198.36     11.18 o 
   2   5   8     1973.41     2076.03     60.33 o 
   3   5   8       25.71        1.86      8.55 o 
   4   5   8      596.57      498.29     29.12 o 
   5   5   8     1084.62      979.86     41.03 o 
   6   5   8      435.55      345.47     30.98 o 
   7   5   8      216.37      172.46     28.63 o 
   8   5   8      188.73      202.35     32.01 o 
   9   5   8       98.83      101.55     34.12 o 
  10   5   8        9.23       12.05     29.49 o 
  11   5   8        4.06      -19.38     33.10 o 
  12   5   8       17.49       25.22     36.71 o 
  13   5   8       10.14       28.87     38.73 o 
 -13   6   8        0.07       68.84     57.57 o 
 -12   6   8        5.38       31.76     21.34 o 
 -11   6   8       55.45       46.08     20.76 o 
 -10   6   8      126.01       77.20     32.45 o 
  -9   6   8        7.35        2.82     12.81 o 
  -8   6   8      741.04      774.14     36.14 o 
  -7   6   8      216.15      220.42     20.47 o 
  -6   6   8      701.98      705.88     26.43 o 
  -5   6   8       45.34       37.61     12.19 o 
  -4   6   8       86.58      155.64     13.41 o 
  -3   6   8      712.49      705.85     19.63 o 
  -2   6   8     1827.07     1698.23     30.14 o 
  -1   6   8     1356.46     1003.75     20.68 o 
   0   6   8       13.19       15.80      8.10 o 
   1   6   8     6593.24     6079.78    111.49 o 
   2   6   8     2347.31     2326.84     42.07 o 
   3   6   8       43.86       51.30      8.98 o 
   4   6   8       33.58       79.29     19.00 o 
   5   6   8     1407.76     1404.91     51.47 o 
   6   6   8        0.88       -6.00     20.76 o 
   7   6   8      145.64      157.22     29.81 o 
   8   6   8        3.89       -8.30     27.24 o 
   9   6   8      432.62      361.80     37.94 o 
  10   6   8       51.48       47.69     30.96 o 
  11   6   8      100.98      103.80     36.79 o 
  12   6   8        0.87       -1.37     32.05 o 
  13   6   8       10.08      -14.29     38.03 o 
 -13   7   8        1.97       45.47     28.37 o 
 -12   7   8       35.40       67.13     53.44 o 
 -11   7   8        0.02       26.30     22.31 o 
 -10   7   8        0.20       -0.86     13.61 o 
  -9   7   8        0.52       -3.78     12.51 o 
  -8   7   8       46.90       43.98     16.03 o 
  -7   7   8      248.44      231.38     27.12 o 
  -6   7   8        0.83        8.90     15.01 o 
  -5   7   8      167.52      243.05     16.80 o 
  -4   7   8       33.64       21.18     11.54 o 
  -3   7   8        3.54       11.94      9.89 o 
  -2   7   8     1487.80     1351.95     57.20 o 
  -1   7   8     2788.80     3158.05     54.53 o 
   0   7   8       61.39       43.68     10.75 o 
   1   7   8    11886.07    11376.50    199.95 o 
   2   7   8      148.99      190.98     17.78 o 
   3   7   8       12.35       10.64     19.83 o 
   4   7   8     3108.66     2685.63     75.05 o 
   5   7   8        2.00      -10.06     20.41 o 
   6   7   8      254.77      330.84     33.33 o 
   7   7   8       98.71       73.46     30.17 o 
   8   7   8      348.13      287.44     34.55 o 
   9   7   8        5.70        5.11     31.37 o 
  10   7   8       13.75        1.92     28.10 o 
  11   7   8        8.69       -7.51     30.29 o 
  12   7   8        1.03        1.95     37.34 o 
 -13   8   8        1.90       10.47     30.30 o 
 -12   8   8        6.95       42.06     23.97 o 
 -11   8   8       65.68      101.68     56.47 o 
 -10   8   8      108.30       82.50     42.95 o 
  -9   8   8      264.83      104.13     28.10 o 
  -8   8   8      574.37      662.79     52.07 o 
  -7   8   8     1049.83     1063.12     50.79 o 
  -6   8   8       88.10      116.75     18.36 o 
  -5   8   8        5.19        9.39     12.59 o 
  -4   8   8       90.62      126.59     15.23 o 
  -3   8   8     2031.01     1947.45     38.72 o 
  -2   8   8      554.85      508.20     21.23 o 
  -1   8   8     3085.36     2916.49     66.47 o 
   0   8   8    14147.57    12867.05    194.68 o 
   1   8   8      502.07      445.12     21.74 o 
   2   8   8       88.93       74.38     15.78 o 
   3   8   8      112.31      141.01     22.19 o 
   4   8   8       87.63      104.57     22.93 o 
   5   8   8      211.84      135.08     25.06 o 
   6   8   8        6.11       -1.51     23.52 o 
   7   8   8      170.40      173.25     31.70 o 
   8   8   8       87.20       58.59     32.81 o 
   9   8   8        5.56       -1.38     30.31 o 
  10   8   8       51.53       51.86     33.62 o 
  11   8   8       22.84       12.22     34.40 o 
  12   8   8       25.29       53.41     38.73 o 
 -13   9   8        1.75       -5.51     30.30 o 
 -12   9   8       18.82        7.16     28.65 o 
 -11   9   8        0.02       17.63     27.00 o 
 -10   9   8       54.74       37.60     25.87 o 
  -9   9   8        0.01       -1.00     12.35 o 
  -8   9   8       53.78       51.40     20.35 o 
  -7   9   8      119.00      179.97     28.58 o 
  -6   9   8      532.76      510.26     34.87 o 
  -5   9   8      566.49      593.44     30.84 o 
  -4   9   8       23.73       41.63     13.88 o 
  -3   9   8     1499.07     1561.21     34.92 o 
  -2   9   8      109.06      135.05     12.93 o 
  -1   9   8      136.29      203.87     17.34 o 
   0   9   8      446.70      582.72     21.16 o 
   1   9   8      167.53      176.12     15.49 o 
   2   9   8      188.72      241.58     21.89 o 
   3   9   8      625.56      718.99     36.17 o 
   4   9   8       68.70      104.66     24.17 o 
   5   9   8     1205.95     1304.24     53.57 o 
   6   9   8      383.22      415.83     34.95 o 
   7   9   8       36.14       90.08     32.61 o 
   8   9   8       47.67       41.07     32.00 o 
   9   9   8       50.66       25.58     32.29 o 
  10   9   8        2.12      -10.47     26.87 o 
  11   9   8       16.45       19.52     34.50 o 
  12   9   8        0.00      -15.89     36.66 o 
 -12  10   8        2.02       23.69     29.20 o 
 -11  10   8       16.28        0.55     29.20 o 
 -10  10   8       96.57       35.26     24.79 o 
  -9  10   8        0.14      -15.60     15.60 o 
  -8  10   8      164.08      171.94     29.20 o 
  -7  10   8        0.29       13.20     16.79 o 
  -6  10   8       26.92       41.02     21.63 o 
  -5  10   8      250.97      194.02     26.24 o 
  -4  10   8       65.68       38.49     15.59 o 
  -3  10   8      357.16      322.56     18.38 o 
  -2  10   8     1062.81     1166.88     29.57 o 
  -1  10   8      116.74      119.41     13.53 o 
   0  10   8     1908.13     1842.76     39.37 o 
   1  10   8        0.97       34.75     13.79 o 
   2  10   8        3.68        0.17     13.75 o 
   3  10   8      414.08      364.59     24.73 o 
   4  10   8      309.08      355.69     30.37 o 
   5  10   8        0.25        1.25     24.11 o 
   6  10   8        1.24       17.80     29.27 o 
   7  10   8       53.52       41.44     30.85 o 
   8  10   8      574.60      616.99     46.71 o 
   9  10   8        7.10        3.27     31.49 o 
  10  10   8       86.98      130.59     38.18 o 
  11  10   8       12.77       34.01     34.50 o 
  12  10   8       17.69      -23.14     61.71 o 
 -12  11   8        9.04       -3.86     30.30 o 
 -11  11   8       18.22       -2.75     25.89 o 
 -10  11   8       12.64      -12.12     22.59 o 
  -9  11   8        0.52      -16.68     16.68 o 
  -8  11   8      367.46      217.07     36.91 o 
  -7  11   8       29.35       -4.85     13.87 o 
  -6  11   8        4.31       10.84     16.21 o 
  -5  11   8      685.58      606.59     48.48 o 
  -4  11   8        4.79       20.59     12.83 o 
  -3  11   8      438.98      414.82     25.66 o 
  -2  11   8       48.78       57.12     13.04 o 
  -1  11   8      387.26      407.45     22.58 o 
   0  11   8       35.21       42.20     12.95 o 
   1  11   8       32.72       22.28     13.60 o 
   2  11   8       23.03       20.51     15.04 o 
   3  11   8      805.36      724.53     31.80 o 
   4  11   8       33.73       62.49     25.99 o 
   5  11   8     1283.48     1197.47     54.39 o 
   6  11   8      120.18      182.83     34.24 o 
   7  11   8       15.79       -4.22     30.35 o 
   8  11   8       43.41       50.03     33.42 o 
   9  11   8        0.12       15.98     31.80 o 
  10  11   8       13.55       -5.14     33.69 o 
  11  11   8       13.31       12.22     37.07 o 
 -11  12   8        0.60      -21.49     28.10 o 
 -10  12   8       44.13        4.96     27.00 o 
  -9  12   8       37.74        1.12     21.21 o 
  -8  12   8      104.41       31.45     19.86 o 
  -7  12   8      157.57       73.00     65.56 o 
  -6  12   8       16.44        9.09     13.62 o 
  -5  12   8      509.30      384.01     39.12 o 
  -4  12   8      127.88      169.86     23.72 o 
  -3  12   8      425.39      406.72     26.32 o 
  -2  12   8      132.65      134.82     25.62 o 
  -1  12   8      256.51      233.23     22.34 o 
   0  12   8        3.15       -0.64     11.91 o 
   1  12   8       39.80       46.74     14.30 o 
   2  12   8       44.94       23.83     16.17 o 
   3  12   8       84.06      125.33     21.82 o 
   4  12   8      196.04      251.93     31.80 o 
   5  12   8       10.37       -5.56     26.72 o 
   6  12   8       92.45      162.17     34.71 o 
   7  12   8       99.55      108.31     33.87 o 
   8  12   8       34.61       30.52     29.14 o 
   9  12   8       74.52       95.22     36.17 o 
  10  12   8       75.42       39.72     46.28 o 
  11  12   8       22.90       19.41     34.87 o 
 -11  13   8        2.77        3.86     28.10 o 
 -10  13   8        0.52       20.94     28.65 o 
  -9  13   8       20.85       -8.82     27.00 o 
  -8  13   8       36.80       -6.26     20.64 o 
  -7  13   8       18.28        2.87     20.06 o 
  -6  13   8       48.52       47.33     36.36 o 
  -5  13   8        0.40        4.43     11.58 o 
  -4  13   8      125.01      159.32     37.29 o 
  -3  13   8      123.96      194.56     34.65 o 
  -2  13   8      466.94      517.22     28.42 o 
  -1  13   8      275.79      310.85     25.58 o 
   0  13   8      455.45      559.65     30.17 o 
   1  13   8       20.52       21.36     13.76 o 
   2  13   8      197.43      257.21     25.87 o 
   3  13   8      245.73      246.72     24.79 o 
   4  13   8      170.11      216.62     25.53 o 
   5  13   8      290.96      348.20     37.69 o 
   6  13   8      137.61      184.84     38.84 o 
   7  13   8      146.57      195.12     35.30 o 
   8  13   8        7.43       13.67     27.78 o 
   9  13   8       13.95       -8.80     31.49 o 
  10  13   8       19.11       -6.08     34.71 o 
 -10  14   8       19.16       10.47     28.65 o 
  -9  14   8       35.91       -4.96     30.85 o 
  -8  14   8       21.98       -2.32     22.24 o 
  -7  14   8       80.35       17.59     34.16 o 
  -6  14   8       45.94       32.05     62.81 o 
  -5  14   8       47.85       27.31     21.04 o 
  -4  14   8       12.67       13.73     24.79 o 
  -3  14   8        3.63       13.89     13.99 o 
  -2  14   8      396.98      450.10     51.24 o 
  -1  14   8       23.80       28.96     17.35 o 
   0  14   8       87.08      102.23     19.85 o 
   1  14   8      134.22      205.03     24.53 o 
   2  14   8      102.43      108.48     23.05 o 
   3  14   8      235.54      237.25     21.64 o 
   4  14   8       52.04       52.70     20.85 o 
   5  14   8       11.42        0.49     27.53 o 
   6  14   8       11.97        0.27     29.52 o 
   7  14   8       66.33       97.21     35.70 o 
   8  14   8       16.63       41.54     35.46 o 
   9  14   8       47.63       69.66     36.62 o 
  -9  15   8        8.97      -27.55     31.40 o 
  -8  15   8        1.44        4.41     31.95 o 
  -7  15   8       10.96        1.23     17.39 o 
  -6  15   8       34.41       10.55     37.74 o 
  -5  15   8        0.40       -4.00     19.72 o 
  -4  15   8       52.76      158.12     41.87 o 
  -3  15   8       30.99       22.66     20.69 o 
  -2  15   8       11.15        3.28     10.39 o 
  -1  15   8      272.70      201.14     30.25 o 
   0  15   8        9.95       25.54     15.22 o 
   1  15   8       13.08        1.81     14.50 o 
   2  15   8      270.50      333.72     36.58 o 
   3  15   8        0.32      -18.67     18.67 o 
   4  15   8       66.54       59.10     19.15 o 
   5  15   8       11.86       32.45     19.49 o 
   6  15   8      133.38      210.52     38.69 o 
   7  15   8       16.80        0.35     35.26 o 
   8  15   8       43.95       50.74     65.01 o 
   9  15   8        0.01      -32.78     32.78 o 
  -8  16   8        0.09       29.86     30.30 o 
  -7  16   8       12.37      -15.12     19.98 o 
  -6  16   8       52.76       58.21     32.23 o 
  -5  16   8        8.66       21.65     25.29 o 
  -4  16   8       64.26       68.13     46.83 o 
  -3  16   8       36.77       29.63     25.89 o 
  -2  16   8        4.11       -7.51     23.42 o 
  -1  16   8      299.80      370.24     58.40 o 
   0  16   8        6.70       25.09     12.66 o 
   1  16   8      233.28      176.67     45.41 o 
   2  16   8       53.40       71.39     16.14 o 
   3  16   8       12.35        3.19     15.23 o 
   4  16   8        6.05       11.29     18.43 o 
   5  16   8       78.93      108.87     22.93 o 
   6  16   8        1.65        4.14     28.38 o 
   7  16   8       16.72       21.73     34.57 o 
   8  16   8        5.81      -33.63     33.63 o 
  -7  17   8       24.30       42.97     30.30 o 
  -6  17   8       26.74       25.47     32.78 o 
  -5  17   8       23.52       27.46     27.46 o 
  -4  17   8      153.54      188.21    103.85 o 
  -3  17   8       53.20       37.71     24.14 o 
  -2  17   8       90.73       51.50     35.54 o 
  -1  17   8        1.54       19.72     20.76 o 
   0  17   8       16.81       32.51     32.23 o 
   1  17   8        5.81       15.18     22.33 o 
   2  17   8        6.62       24.49     12.73 o 
   3  17   8       97.56       88.64     16.25 o 
   4  17   8      170.49      202.19     41.56 o 
   5  17   8       13.03       28.60     17.79 o 
   6  17   8       17.37       42.57     17.52 o 
   7  17   8       39.51       25.08     33.10 o 
  -6  18   8       29.09       38.61     28.80 o 
  -5  18   8       41.02       32.85     28.02 o 
  -4  18   8       12.37       31.13     28.43 o 
  -3  18   8       31.55       30.84     34.99 o 
  -2  18   8        4.98      -11.15     25.38 o 
  -1  18   8        1.42        5.43     37.74 o 
   0  18   8       19.01       42.39     29.20 o 
   1  18   8       20.43        0.97     25.36 o 
   2  18   8       64.06       60.22     28.84 o 
   3  18   8        5.50       37.52     34.99 o 
   4  18   8       23.46       45.22     14.75 o 
   5  18   8        0.02       20.27     22.18 o 
   6  18   8        8.84       19.78     23.86 o 
   7  18   8       10.09       85.95     20.94 o 
  -5  19   8      102.67       -2.20     47.38 o 
  -4  19   8        0.13       14.31     28.41 o 
  -3  19   8       47.53       60.92     31.37 o 
  -2  19   8       32.69       59.64     29.65 o 
  -1  19   8       69.54       79.94     63.36 o 
   0  19   8       13.89        8.15     24.75 o 
   1  19   8        0.21        6.30     28.21 o 
   2  19   8        4.23        4.50     30.05 o 
   3  19   8       79.10       96.84     35.17 o 
   4  19   8        9.00       26.83     33.95 o 
  -4  20   8        0.08       -0.55     44.63 o 
  -3  20   8       67.90       13.77     42.42 o 
  -2  20   8        1.39       -2.75     36.91 o 
  -1  20   8        4.42       34.16     37.46 o 
   0  20   8        0.57       19.28     34.71 o 
   1  20   8       11.27        6.61     34.71 o 
   2  20   8        1.80       23.69     37.46 o 
 -13   0   9        0.34      -22.59     55.65 o 
 -11   0   9       70.25       43.66     61.16 o 
  -9   0   9       58.66       30.44     38.29 o 
  -7   0   9      133.50      104.68     24.70 o 
  -5   0   9       46.49       44.73     16.67 o 
  -3   0   9      903.96      944.22     24.90 o 
  -1   0   9     2699.51     2786.58     66.61 o 
   1   0   9      445.99      416.93     14.97 o 
   3   0   9     1041.09      812.10     43.52 o 
   5   0   9     1031.16     1038.54     58.40 o 
   7   0   9     1075.15     1174.62     71.62 o 
   9   0   9      245.95      264.46     55.65 o 
  11   0   9        3.45       -4.96     46.28 o 
  13   0   9       10.82       28.65     57.85 o 
 -13   1   9       22.56        4.02     37.91 o 
 -12   1   9       21.08       38.52     22.74 o 
 -10   1   9        4.96       -8.10     13.08 o 
  -8   1   9      919.46      962.22     46.69 o 
  -7   1   9     1598.47     1924.77     44.21 o 
  -6   1   9     1543.22     1620.52     36.92 o 
  -5   1   9      294.19      295.66     17.59 o 
  -4   1   9       23.33       -0.17      9.28 o 
  -3   1   9      246.67      324.23     11.58 o 
  -2   1   9       13.73       13.05      6.06 o 
  -1   1   9    17755.05    18373.80    241.89 o 
   0   1   9      124.59      154.85     25.34 o 
   1   1   9    15099.92    14687.16    176.82 o 
   2   1   9     1091.38     1139.21     20.84 o 
   3   1   9      546.66      513.37     25.85 o 
   4   1   9     2268.96     2446.19     66.60 o 
   5   1   9     1258.06     1199.50     43.59 o 
   6   1   9     2156.45     2185.33     66.99 o 
   7   1   9     2894.75     2899.91     84.92 o 
   8   1   9       56.41       37.91     24.51 o 
   9   1   9     1369.19     1229.61    117.08 o 
  10   1   9       46.62       77.59     33.56 o 
  11   1   9      184.30      232.00     42.46 o 
  12   1   9        0.00      -31.89     31.89 o 
  13   1   9        0.66       -7.77     35.61 o 
 -13   2   9        3.92      -14.40     40.77 o 
 -12   2   9        0.34      -13.25     20.04 o 
 -11   2   9       23.91       12.06     14.47 o 
 -10   2   9       16.62      -11.26     13.55 o 
  -9   2   9      142.78       98.53     33.39 o 
  -8   2   9       10.91       20.33     16.76 o 
  -7   2   9     1027.95     1180.69     33.62 o 
  -6   2   9     1623.68     1679.54     37.95 o 
  -5   2   9       49.81       91.32     12.82 o 
  -4   2   9      313.47      319.64     14.34 o 
  -3   2   9     1346.79     1446.41     25.90 o 
  -2   2   9     2022.54     1875.66     27.50 o 
  -1   2   9     5882.53     6851.36    137.16 o 
   0   2   9      626.51      580.10     11.98 o 
   1   2   9      861.81     1002.05     17.01 o 
   2   2   9     2013.52     2375.45     36.34 o 
   3   2   9      533.25      623.80     36.64 o 
   4   2   9      136.51      162.98     20.60 o 
   5   2   9        1.59       48.14     20.55 o 
   6   2   9      770.33      765.04     37.80 o 
   7   2   9       30.31       42.82     26.45 o 
   8   2   9       62.43      129.59     32.51 o 
   9   2   9        0.93      -23.94     24.92 o 
  10   2   9      162.55      195.74     37.01 o 
  11   2   9        3.22       -0.91     33.05 o 
  12   2   9        5.72        2.48     37.01 o 
  13   2   9        1.28      -22.36     38.76 o 
 -13   3   9        2.19      -21.00     32.92 o 
 -12   3   9       11.42        8.92     19.96 o 
 -11   3   9       82.02       71.76     28.99 o 
 -10   3   9      382.63      427.97     45.67 o 
  -9   3   9       40.42       48.43     14.57 o 
  -8   3   9      891.81      893.77     36.60 o 
  -7   3   9      224.38      277.00     21.14 o 
  -6   3   9      945.80      907.17     28.42 o 
  -5   3   9      869.76     1149.07     28.97 o 
  -4   3   9      593.73      491.35     17.18 o 
  -3   3   9     1769.73     2216.84     36.55 o 
  -2   3   9     1725.15     1467.82     25.68 o 
  -1   3   9      304.22      313.45     19.44 o 
   0   3   9    19017.11    18544.05    318.41 o 
   1   3   9     9228.00     8944.66    109.81 o 
   2   3   9      223.54      332.92     15.39 o 
   3   3   9      886.17      808.15     32.56 o 
   4   3   9     1780.39     1683.65     52.32 o 
   5   3   9     1995.97     2046.82     61.48 o 
   6   3   9     3188.70     3030.10     84.31 o 
   7   3   9      961.91      968.59     45.96 o 
   8   3   9     1787.01     1765.13    133.05 o 
   9   3   9      405.04      396.40     48.21 o 
  10   3   9      122.64      144.81     35.06 o 
  11   3   9        4.34      -22.25     33.83 o 
  12   3   9        6.28       -9.45     36.56 o 
  13   3   9       16.64       12.38     39.37 o 
 -13   4   9        2.67       41.46     34.43 o 
 -12   4   9       12.84        0.39     20.91 o 
 -11   4   9        7.29       12.59     16.53 o 
 -10   4   9       10.50        8.06     13.74 o 
  -9   4   9      347.44      376.48     43.75 o 
  -8   4   9      105.09      114.48     23.26 o 
  -7   4   9       86.31      111.39     17.40 o 
  -6   4   9      433.61      407.52     21.53 o 
  -5   4   9      734.49      618.83     22.14 o 
  -4   4   9      822.52     1008.30     23.55 o 
  -3   4   9      196.88      267.94     16.44 o 
  -2   4   9     3019.19     2891.28     44.23 o 
  -1   4   9     1530.48     1578.20     27.08 o 
   0   4   9      819.77      825.09     15.66 o 
   1   4   9      322.81      374.68     14.34 o 
   2   4   9       94.92      129.36      7.95 o 
   3   4   9      859.40      869.03     24.53 o 
   4   4   9      278.11      283.98     25.17 o 
   5   4   9      123.43      162.38     24.35 o 
   6   4   9      277.98      315.22     34.99 o 
   7   4   9       42.37      100.50     26.20 o 
   8   4   9       56.48       90.74     33.00 o 
   9   4   9       14.50       31.62     28.69 o 
  10   4   9      118.73      134.66     37.02 o 
  11   4   9       24.14        9.34     30.71 o 
  12   4   9       26.68       31.52     37.52 o 
  13   4   9        6.18      -13.90     33.11 o 
 -13   5   9        7.48       87.21     75.76 o 
 -12   5   9       55.70       56.21     25.97 o 
 -11   5   9       48.99       23.99     16.62 o 
 -10   5   9      199.13      210.25     63.55 o 
  -9   5   9        1.50       -2.41     12.43 o 
  -8   5   9     1099.15      908.94     82.09 o 
  -7   5   9      146.66      134.21     17.75 o 
  -6   5   9      177.47      202.85     18.29 o 
  -5   5   9     1658.73     1551.95     32.06 o 
  -4   5   9     2589.07     2528.63     42.87 o 
  -3   5   9        3.39       16.02     10.30 o 
  -2   5   9     6797.17     6806.88     94.65 o 
  -1   5   9     1342.15     1477.26     26.42 o 
   0   5   9    10220.87     9474.79    116.57 o 
   1   5   9     9081.14     9707.72    131.69 o 
   2   5   9      672.40      603.64     22.83 o 
   3   5   9      199.59      238.91      9.85 o 
   4   5   9       24.55       47.44     18.11 o 
   5   5   9       78.26       78.87     22.88 o 
   6   5   9     2718.43     2635.22     78.24 o 
   7   5   9      122.81      171.06     29.71 o 
   8   5   9     1690.82     1588.20     63.66 o 
   9   5   9       17.78       -1.64     29.48 o 
  10   5   9       81.30      103.78     32.53 o 
  11   5   9        9.91       15.60     29.26 o 
  12   5   9       25.17        7.71     36.35 o 
  13   5   9        0.24      -12.71     38.15 o 
 -13   6   9        3.68       68.32     33.06 o 
 -12   6   9        0.88       29.56     21.51 o 
 -11   6   9        5.40       13.91     16.50 o 
 -10   6   9        7.94       -1.14     12.25 o 
  -9   6   9       75.69       33.01     14.71 o 
  -8   6   9       61.29       44.49     20.44 o 
  -7   6   9       21.50       -5.67     14.66 o 
  -6   6   9       20.32       16.83     15.00 o 
  -5   6   9      738.89      913.40     24.77 o 
  -4   6   9      295.56      318.22     16.54 o 
  -3   6   9      474.95      447.51     17.02 o 
  -2   6   9     1852.11     2055.97     35.14 o 
  -1   6   9     1073.48     1140.86     30.01 o 
   0   6   9       78.07      117.42      8.49 o 
   1   6   9      269.41      307.36     16.94 o 
   2   6   9       10.23       45.12      7.97 o 
   3   6   9     4165.27     4710.48    153.33 o 
   4   6   9     1041.41      894.45     25.39 o 
   5   6   9       80.36       65.51     21.44 o 
   6   6   9      314.99      280.99     29.52 o 
   7   6   9      162.36      138.07     31.21 o 
   8   6   9      250.19      215.84     32.96 o 
   9   6   9        0.92      -10.12     29.91 o 
  10   6   9       40.98       45.13     29.14 o 
  11   6   9        6.12        3.93     34.43 o 
  12   6   9        0.14      -10.02     37.18 o 
  13   6   9       12.78       -0.88     36.03 o 
 -13   7   9       11.39       29.20     28.65 o 
 -12   7   9       73.61      109.86     59.23 o 
 -11   7   9       25.28       40.82     26.24 o 
 -10   7   9      435.36      452.88     49.59 o 
  -9   7   9      245.77      348.59     38.40 o 
  -8   7   9      191.11      260.74     31.13 o 
  -7   7   9      244.21      319.17     27.48 o 
  -6   7   9      117.64      135.27     17.99 o 
  -5   7   9       83.26       73.68     13.90 o 
  -4   7   9     1456.65     1374.26     29.30 o 
  -3   7   9      332.48      339.00     16.62 o 
  -2   7   9     7748.40     7712.83    107.42 o 
  -1   7   9     1083.30      992.80     30.63 o 
   0   7   9     1706.52     1730.98     45.41 o 
   1   7   9      230.55      194.05     18.13 o 
   2   7   9     1133.04     1153.14     33.50 o 
   3   7   9      286.51      368.31     26.09 o 
   4   7   9     1109.26     1042.82     42.14 o 
   5   7   9      983.82      835.67     53.99 o 
   6   7   9      858.60      766.61     49.31 o 
   7   7   9      414.21      457.91     61.16 o 
   8   7   9      370.89      434.44     41.56 o 
   9   7   9      102.64      107.86     33.74 o 
  10   7   9       69.25       52.58     32.56 o 
  11   7   9        0.72      -25.29     32.56 o 
  12   7   9        9.51       -9.43     35.47 o 
 -13   8   9        2.57       13.77     28.65 o 
 -12   8   9        1.21       15.92     21.21 o 
 -11   8   9       13.05       79.50     60.33 o 
 -10   8   9        0.29        1.54     18.18 o 
  -9   8   9      102.95       37.49     24.02 o 
  -8   8   9      364.34      340.12     60.99 o 
  -7   8   9      521.24      418.34     30.81 o 
  -6   8   9      394.18      350.00     26.29 o 
  -5   8   9      742.29      884.59     25.80 o 
  -4   8   9      620.99      637.70     21.44 o 
  -3   8   9      114.61      128.02     12.72 o 
  -2   8   9       16.74       29.11     11.07 o 
  -1   8   9      592.70      705.24     37.85 o 
   0   8   9      452.78      458.67     22.68 o 
   1   8   9     2347.13     2037.28     45.73 o 
   2   8   9      490.36      555.39     24.28 o 
   3   8   9        0.46      -17.29     17.29 o 
   4   8   9      701.62      755.73     69.14 o 
   5   8   9      141.16      143.26     26.27 o 
   6   8   9       57.18      107.93     27.79 o 
   7   8   9      143.85      120.26     29.49 o 
   8   8   9        0.98       19.53     30.17 o 
   9   8   9      295.82      331.28     38.83 o 
  10   8   9       11.82       -7.14     30.57 o 
  11   8   9       27.81       32.95     34.15 o 
  12   8   9       16.81       15.21     32.92 o 
 -13   9   9        7.50       -9.37     29.75 o 
 -12   9   9       11.05        8.26     28.65 o 
 -11   9   9      109.14       93.07     30.03 o 
 -10   9   9       14.09        6.51     13.33 o 
  -9   9   9      336.56      111.84     27.00 o 
  -8   9   9        0.05      -11.47     12.76 o 
  -7   9   9      504.77      477.08     35.18 o 
  -6   9   9        0.14      -10.20     16.40 o 
  -5   9   9        2.97       -8.70     13.43 o 
  -4   9   9      352.79      417.59     21.58 o 
  -3   9   9     1092.37     1083.16     28.79 o 
  -2   9   9        4.67       36.93     11.57 o 
  -1   9   9     4320.13     4091.01     70.30 o 
   0   9   9        1.76      -11.41     11.41 o 
   1   9   9     2464.95     2191.12     43.87 o 
   2   9   9       15.73       36.01     14.47 o 
   3   9   9      663.90      652.58     29.93 o 
   4   9   9      206.00      211.51     28.65 o 
   5   9   9      424.91      412.62     35.11 o 
   6   9   9      340.00      330.27     36.12 o 
   7   9   9      310.57      348.57     37.33 o 
   8   9   9        6.00       42.77     30.30 o 
   9   9   9      176.30      254.91     37.00 o 
  10   9   9        4.12      -21.87     28.00 o 
  11   9   9        1.67       -1.29     29.52 o 
  12   9   9       15.31       11.72     34.40 o 
 -12  10   9        9.19        1.10     29.75 o 
 -11  10   9        1.26        5.51     27.00 o 
 -10  10   9        0.01       10.71     19.56 o 
  -9  10   9        0.35        4.34     29.20 o 
  -8  10   9       94.87       74.28     39.45 o 
  -7  10   9        5.73       -0.50     13.91 o 
  -6  10   9      369.90      462.32     37.19 o 
  -5  10   9       45.50       29.81     13.47 o 
  -4  10   9     1823.29     1726.54     46.85 o 
  -3  10   9      435.38      290.10     18.21 o 
  -2  10   9       68.38      169.11     15.09 o 
  -1  10   9       59.26       29.38     13.00 o 
   0  10   9      229.69      208.74     16.38 o 
   1  10   9        1.46       -0.31     12.58 o 
   2  10   9       55.48       52.30     16.10 o 
   3  10   9        0.10        3.09     16.08 o 
   4  10   9      574.52      538.56     35.76 o 
   5  10   9        0.17       -6.04     23.55 o 
   6  10   9        3.99        5.72     28.03 o 
   7  10   9      110.56      117.04     30.68 o 
   8  10   9        5.24        1.78     29.52 o 
   9  10   9       17.44        0.87     27.95 o 
  10  10   9       78.17       73.92     34.65 o 
  11  10   9        2.50      -10.20     31.03 o 
 -12  11   9        0.53        7.71     28.65 o 
 -11  11   9       23.82       11.02     31.40 o 
 -10  11   9        6.13      -22.04     22.04 o 
  -9  11   9       95.61       -4.41     21.49 o 
  -8  11   9       40.91       37.59     24.44 o 
  -7  11   9      120.07       47.22     33.54 o 
  -6  11   9       59.24       32.72     17.18 o 
  -5  11   9       19.29       20.95     16.33 o 
  -4  11   9      342.37      288.76     38.03 o 
  -3  11   9      227.36      254.41     22.40 o 
  -2  11   9       95.91      117.10     14.63 o 
  -1  11   9      416.35      389.83     19.90 o 
   0  11   9        8.83       -2.31     12.94 o 
   1  11   9       19.26       12.64     14.26 o 
   2  11   9        5.82       14.22     15.51 o 
   3  11   9       10.46       37.46     18.25 o 
   4  11   9      338.55      304.50     32.94 o 
   5  11   9       59.27       88.20     41.05 o 
   6  11   9      557.80      525.52     57.30 o 
   7  11   9      223.96      251.43     36.86 o 
   8  11   9       94.26       96.46     32.37 o 
   9  11   9       47.14       13.52     30.47 o 
  10  11   9       16.97      -22.79     33.42 o 
  11  11   9       42.07       29.93     35.47 o 
 -11  12   9        1.11      -16.53     29.20 o 
 -10  12   9        2.28        4.41     28.65 o 
  -9  12   9        2.51      -13.22     22.04 o 
  -8  12   9       23.63        7.71     22.04 o 
  -7  12   9      254.62      161.13     34.99 o 
  -6  12   9       42.94       19.29     17.14 o 
  -5  12   9      106.73       64.74     26.94 o 
  -4  12   9      649.38      493.10     44.08 o 
  -3  12   9      414.40      406.37     31.66 o 
  -2  12   9      143.78      122.53     23.37 o 
  -1  12   9       38.50       27.92     13.11 o 
   0  12   9       10.31        1.75     12.79 o 
   1  12   9       26.08        2.24     13.82 o 
   2  12   9      918.17      891.63     29.99 o 
   3  12   9      733.48      661.76     31.57 o 
   4  12   9      494.27      552.05     31.33 o 
   5  12   9        0.40       -5.73     25.61 o 
   6  12   9       46.00       33.77     28.11 o 
   7  12   9       55.62       77.29     29.89 o 
   8  12   9       39.70       50.99     27.92 o 
   9  12   9        6.68      -18.75     30.53 o 
  10  12   9       29.36       33.43     32.39 o 
 -11  13   9        1.52       -5.51     30.85 o 
 -10  13   9       26.13       22.59     27.00 o 
  -9  13   9        4.98        2.75     25.89 o 
  -8  13   9       16.09       -6.06     23.69 o 
  -7  13   9       21.96       -8.32     18.59 o 
  -6  13   9       66.78       33.59     38.29 o 
  -5  13   9        7.00       16.58     12.42 o 
  -4  13   9        1.22       -0.39     13.13 o 
  -3  13   9       51.69       55.21     24.78 o 
  -2  13   9       70.03       69.12     19.16 o 
  -1  13   9      414.26      335.68     27.37 o 
   0  13   9      924.38      784.24     33.79 o 
   1  13   9      590.22      530.10     30.56 o 
   2  13   9        4.72       -7.39     14.24 o 
   3  13   9        3.47       12.65     18.41 o 
   4  13   9       75.85       93.23     22.71 o 
   5  13   9        7.69       14.35     27.78 o 
   6  13   9      232.83      234.52     33.96 o 
   7  13   9        0.47        6.23     30.07 o 
   8  13   9      107.71      116.81     34.94 o 
   9  13   9       34.79       27.97     34.20 o 
  10  13   9       21.10       29.95     35.62 o 
 -10  14   9        2.37      -10.47     28.10 o 
  -9  14   9        1.02      -26.45     26.45 o 
  -8  14   9        1.50       -7.16     27.00 o 
  -7  14   9       44.28       11.18     19.44 o 
  -6  14   9       51.95       37.26     21.21 o 
  -5  14   9      130.23      102.25     69.42 o 
  -4  14   9       44.96       50.04     13.66 o 
  -3  14   9       76.81       41.10     14.27 o 
  -2  14   9        8.01       23.05     14.08 o 
  -1  14   9      160.10      112.55     19.00 o 
   0  14   9       11.71       31.70     16.96 o 
   1  14   9      750.82      674.04    123.41 o 
   2  14   9       80.91       65.06     19.56 o 
   3  14   9      742.87      745.42     28.88 o 
   4  14   9       14.26       17.67     19.32 o 
   5  14   9      186.76      222.59     26.28 o 
   6  14   9        7.44      -14.49     55.65 o 
   7  14   9       21.12       28.74     29.87 o 
   8  14   9       32.98       25.21     31.58 o 
   9  14   9        0.11       -9.51     29.40 o 
  -9  15   9        4.71      -13.77     27.55 o 
  -8  15   9       36.19       15.43     28.65 o 
  -7  15   9        6.60      -10.47     23.69 o 
  -6  15   9        0.36       -7.03     21.40 o 
  -5  15   9       14.41       14.88     22.60 o 
  -4  15   9       60.57       51.78     34.16 o 
  -3  15   9        3.07       12.98     19.16 o 
  -2  15   9      213.78      157.15     28.02 o 
  -1  15   9       18.88       35.39     13.76 o 
   0  15   9      180.83      226.31     32.51 o 
   1  15   9       88.27       74.81     18.73 o 
   2  15   9        8.45        9.70     13.37 o 
   3  15   9        0.76       -6.50     17.61 o 
   4  15   9        4.52      -12.84     17.52 o 
   5  15   9       61.03       92.52     23.09 o 
   6  15   9      109.54      182.73     36.85 o 
   7  15   9       24.25       36.19     28.61 o 
   8  15   9       25.91       46.41     32.70 o 
   9  15   9        1.77      -34.16     34.16 o 
  -8  16   9        6.34       31.40     20.94 o 
  -7  16   9      114.24      204.95     39.67 o 
  -6  16   9       48.07       67.03     64.74 o 
  -5  16   9      100.52       83.85     53.44 o 
  -4  16   9        3.16        4.99     21.05 o 
  -3  16   9       31.78       32.87     26.45 o 
  -2  16   9       21.39       32.35     20.12 o 
  -1  16   9        1.20       12.84     19.11 o 
   0  16   9        0.52       25.59     12.96 o 
   1  16   9       94.43       83.15     25.07 o 
   2  16   9        2.50        7.34     12.63 o 
   3  16   9      187.91      154.93     40.75 o 
   4  16   9      165.42      197.75     31.33 o 
   5  16   9      121.45      144.53     22.48 o 
   6  16   9        6.59        7.03     18.93 o 
   7  16   9        0.00        9.75     33.61 o 
   8  16   9       31.16       17.26     33.85 o 
  -7  17   9        2.15       40.77     29.75 o 
  -6  17   9        3.21       34.71     30.30 o 
  -5  17   9        2.00       12.10     25.46 o 
  -4  17   9       25.18       21.93     25.90 o 
  -3  17   9       82.73       67.66     28.54 o 
  -2  17   9       10.07       17.08     22.94 o 
  -1  17   9       22.30       30.67     22.04 o 
   0  17   9       23.04       27.70     22.27 o 
   1  17   9        3.38       16.00     11.36 o 
   2  17   9       76.62       99.84     28.02 o 
   3  17   9       49.67       61.68     14.40 o 
   4  17   9        9.33       37.26     18.65 o 
   5  17   9       19.21       23.77     19.86 o 
   6  17   9        0.06       23.85     17.08 o 
   7  17   9       43.87      194.57     58.13 o 
  -6  18   9      147.59      252.33     39.67 o 
  -5  18   9       22.22        3.26     41.05 o 
  -4  18   9       75.67      111.13     42.42 o 
  -3  18   9       51.15       22.31     26.10 o 
  -2  18   9       26.02       -9.79     25.28 o 
  -1  18   9        3.79        7.81     26.49 o 
   0  18   9        0.39        3.62     25.23 o 
   1  18   9       55.60       64.64     46.28 o 
   2  18   9       84.53       95.46     50.96 o 
   3  18   9       56.43       42.68     27.60 o 
   4  18   9       75.06      130.32     27.34 o 
   5  18   9        3.24       61.29     27.95 o 
   6  18   9       45.98       34.28     22.02 o 
  -4  19   9        9.86       11.15     26.61 o 
  -3  19   9        2.44       15.12     27.53 o 
  -2  19   9        0.67       32.24     26.63 o 
  -1  19   9        0.26       -1.10     33.06 o 
   0  19   9       15.23       40.45     27.60 o 
   1  19   9        5.26       17.00     26.51 o 
   2  19   9        2.11       26.37     29.41 o 
   3  19   9        0.71        7.62     28.61 o 
   4  19   9       58.34       17.08     36.36 o 
  -4  20   9      146.64       63.91     43.52 o 
  -3  20   9        7.98       -8.82     38.57 o 
  -2  20   9       22.24       21.49     35.81 o 
  -1  20   9        1.18       36.36     36.36 o 
   0  20   9       37.76       35.26     36.36 o 
   1  20   9        2.89        3.86     34.71 o 
   2  20   9       65.97       62.81     37.46 o 
 -12   0  10       43.67      181.26     64.46 o 
 -10   0  10      276.68      339.38     63.91 o 
  -8   0  10        0.94       -2.94     19.92 o 
  -6   0  10      805.08      789.63     37.48 o 
  -4   0  10        2.95       48.05     13.89 o 
  -2   0  10    15938.37    15168.43    319.25 o 
   0   0  10    15115.27    14925.48    254.67 o 
   2   0  10     1947.49     2225.06     44.95 o 
   4   0  10     1165.36     1056.72     55.09 o 
   6   0  10      659.52      619.27     51.24 o 
   8   0  10      159.14       85.95     43.52 o 
  10   0  10       23.36       42.97     50.14 o 
  12   0  10       18.59       21.49     53.99 o 
 -13   1  10        2.60      -46.28     46.28 o 
 -12   1  10       75.29      112.47     40.32 o 
 -11   1  10        0.05       25.35     18.44 o 
 -10   1  10      249.56      349.02     57.57 o 
  -9   1  10       88.41       57.33     18.29 o 
  -8   1  10        2.00        0.55     14.66 o 
  -7   1  10       85.45      109.10     16.96 o 
  -6   1  10        1.16      -10.43     12.32 o 
  -5   1  10      300.60      315.89     17.63 o 
  -4   1  10     3367.90     3367.25     51.92 o 
  -3   1  10     1985.72     1985.34     29.77 o 
  -2   1  10     8377.48     7296.84    100.45 o 
  -1   1  10      884.36     1055.72     24.88 o 
   0   1  10     2689.94     2649.23     35.72 o 
   1   1  10     6675.12     7329.10     90.79 o 
   2   1  10      956.28     1058.79     20.24 o 
   3   1  10      865.94      819.77     31.83 o 
   4   1  10      823.43      630.04     31.16 o 
   5   1  10      545.09      519.55     31.34 o 
   6   1  10     1735.63     1480.77     53.57 o 
   7   1  10       19.56       38.86     25.11 o 
   8   1  10     1080.73     1025.63     51.22 o 
   9   1  10      217.75      328.65     40.52 o 
  10   1  10        1.47      -14.64     32.70 o 
  11   1  10       40.39       52.62     35.45 o 
  12   1  10       16.90       31.89     34.90 o 
  13   1  10        0.24        0.55     35.38 o 
 -13   2  10       11.87      -36.56     36.56 o 
 -12   2  10       29.85       20.83     38.15 o 
 -11   2  10       72.61       59.46     25.07 o 
 -10   2  10       86.64       85.52     33.40 o 
  -9   2  10       12.25       -1.33     13.16 o 
  -8   2  10      547.96      447.01     68.78 o 
  -7   2  10      500.79      575.86     25.91 o 
  -6   2  10        3.27       17.77     13.31 o 
  -5   2  10      752.15      736.16     23.36 o 
  -4   2  10      568.22      574.62     17.48 o 
  -3   2  10      428.63      313.72     18.26 o 
  -2   2  10       57.45       60.17      9.05 o 
  -1   2  10       86.03      116.45     10.22 o 
   0   2  10     7332.50     7003.05     80.37 o 
   1   2  10     6878.83     7940.18     98.16 o 
   2   2  10       73.93       90.03      9.93 o 
   3   2  10      307.47      314.02     22.74 o 
   4   2  10      789.05      900.99     67.22 o 
   5   2  10      120.88      136.94     22.74 o 
   6   2  10      314.44      390.00     34.16 o 
   7   2  10      428.14      525.26     38.54 o 
   8   2  10      510.20      530.74     42.59 o 
   9   2  10       44.50       23.54     29.02 o 
  10   2  10      186.62      227.04     40.13 o 
  11   2  10       35.96       25.59     31.38 o 
  12   2  10        4.08       -2.97     36.47 o 
  13   2  10        0.14      -33.74     38.54 o 
 -13   3  10       14.19       39.58     35.94 o 
 -12   3  10       45.98       87.14     35.57 o 
 -11   3  10      153.83      280.59     47.61 o 
 -10   3  10      293.63      389.41     45.17 o 
  -9   3  10        3.23       -6.08     12.48 o 
  -8   3  10        2.26       -9.28     13.99 o 
  -7   3  10      396.57      373.80     22.23 o 
  -6   3  10      538.03      531.94     27.99 o 
  -5   3  10      103.06       65.99     12.96 o 
  -4   3  10      959.74     1114.85     24.21 o 
  -3   3  10     9853.25     9507.40    129.65 o 
  -2   3  10       61.01       90.84      8.12 o 
  -1   3  10    18925.77    17834.86    270.95 o 
   0   3  10     2028.75     2281.37     32.08 o 
   1   3  10      566.03      530.22     20.68 o 
   2   3  10     4203.69     3922.83     56.53 o 
   3   3  10     2609.03     2503.46     43.85 o 
   4   3  10       56.93      222.78     22.51 o 
   5   3  10     1275.14     1285.31     47.06 o 
   6   3  10      167.15      282.59     30.88 o 
   7   3  10     2030.81     1877.36     64.45 o 
   8   3  10      970.03      850.51     49.03 o 
   9   3  10      387.98      368.37     41.42 o 
  10   3  10        2.77        4.61     31.44 o 
  11   3  10        0.43        0.05     30.02 o 
  12   3  10        4.75       11.28     31.10 o 
  13   3  10       16.14       -0.58     38.95 o 
 -13   4  10       33.71       70.71     38.29 o 
 -12   4  10        5.92        6.75     49.31 o 
 -11   4  10      248.01      310.67     41.81 o 
 -10   4  10       23.55       -7.09     15.00 o 
  -9   4  10      521.47      511.46     43.69 o 
  -8   4  10      320.21      253.77     51.35 o 
  -7   4  10        2.10       -7.25     14.03 o 
  -6   4  10        8.31       -0.22     13.62 o 
  -5   4  10     1185.17     1118.46     26.02 o 
  -4   4  10       94.77      170.80     12.56 o 
  -3   4  10    22569.13    23012.74    404.97 o 
  -2   4  10      966.16     1140.59     46.46 o 
  -1   4  10     1852.70     1596.30     25.01 o 
   0   4  10     3544.55     3755.84     49.55 o 
   1   4  10      791.70      621.26     20.57 o 
   2   4  10      445.93      390.81     11.97 o 
   3   4  10      898.22      730.76     17.92 o 
   4   4  10       83.56       67.03     19.83 o 
   5   4  10      138.46      142.28     21.91 o 
   6   4  10      130.60      132.29     25.36 o 
   7   4  10      672.50      660.99     66.39 o 
   8   4  10      506.40      425.60     39.17 o 
   9   4  10        0.02       -9.99     26.80 o 
  10   4  10       38.79       11.70     30.93 o 
  11   4  10        3.17       -1.84     29.97 o 
  12   4  10       43.17       11.43     32.23 o 
  13   4  10        0.85      -15.34     38.19 o 
 -13   5  10       14.83       15.66     31.37 o 
 -12   5  10        6.47       19.19     25.41 o 
 -11   5  10       50.05       54.25     18.28 o 
 -10   5  10       33.10       19.71     16.21 o 
  -9   5  10      504.07      465.55     65.01 o 
  -8   5  10      139.94      155.23     26.48 o 
  -7   5  10       31.95       16.53     14.91 o 
  -6   5  10      613.21      535.57     23.79 o 
  -5   5  10     1438.99     1555.61     32.37 o 
  -4   5  10     2030.62     2096.18     37.39 o 
  -3   5  10     5649.18     5359.09     77.62 o 
  -2   5  10    11754.90    11011.03    177.99 o 
  -1   5  10     1526.66     1831.32     31.07 o 
   0   5  10       25.95       16.62      8.38 o 
   1   5  10     3779.02     3844.09     51.12 o 
   2   5  10      184.60      140.08     10.82 o 
   3   5  10     1959.06     2151.61     45.77 o 
   4   5  10      348.41      380.61     17.30 o 
   5   5  10     4962.77     4421.95    111.52 o 
   6   5  10       92.58      166.94     27.65 o 
   7   5  10     2136.76     1799.62    119.00 o 
   8   5  10      202.21      213.57     32.08 o 
   9   5  10      288.36      250.45     38.19 o 
  10   5  10        0.41      -10.84     24.75 o 
  11   5  10        0.84        1.07     32.24 o 
  12   5  10        1.09      -29.26     29.26 o 
  13   5  10       42.51       33.59     48.21 o 
 -13   6  10       26.29      191.73     38.02 o 
 -12   6  10        7.13       23.80     29.41 o 
 -11   6  10      144.76      258.71     50.14 o 
 -10   6  10        1.16       -4.68     16.50 o 
  -9   6  10        0.36       -2.00     15.47 o 
  -8   6  10      412.36      324.54     75.83 o 
  -7   6  10      498.54      545.60     29.79 o 
  -6   6  10       64.77       62.68     15.14 o 
  -5   6  10       90.26      112.79     13.75 o 
  -4   6  10       87.92       96.65     13.07 o 
  -3   6  10     1445.33     1573.46     30.49 o 
  -2   6  10     2744.28     3022.13     52.74 o 
  -1   6  10     6546.63     7357.28    101.89 o 
   0   6  10       54.60       52.47      8.66 o 
   1   6  10     1041.71     1130.03     22.72 o 
   2   6  10      569.45      345.69     13.63 o 
   3   6  10       87.66      265.01     39.67 o 
   4   6  10     1284.41     1327.24     49.09 o 
   5   6  10        3.52       40.87     22.01 o 
   6   6  10      771.62      722.96     55.09 o 
   7   6  10        2.61       46.81     27.24 o 
   8   6  10       99.36       99.06     32.82 o 
   9   6  10       48.50       -1.01     26.70 o 
  10   6  10       32.28        5.32     30.05 o 
  11   6  10        5.48       -9.64     30.39 o 
  12   6  10       20.91       29.21     33.10 o 
 -13   7  10        5.76       90.36     28.65 o 
 -12   7  10       15.78       29.14     29.10 o 
 -11   7  10       53.55       58.30     19.34 o 
 -10   7  10      147.01      196.37     32.40 o 
  -9   7  10       30.19       24.85     16.55 o 
  -8   7  10      437.51      359.77     50.69 o 
  -7   7  10      806.56      675.56     31.80 o 
  -6   7  10      379.62      402.89     32.84 o 
  -5   7  10       71.71       92.72     14.64 o 
  -4   7  10        0.35       12.49     11.42 o 
  -3   7  10     5588.95     6017.40     87.31 o 
  -2   7  10      755.06      715.43     49.67 o 
  -1   7  10     3532.25     3810.83     57.41 o 
   0   7  10     1337.77     1270.35     36.98 o 
   1   7  10     2107.37     1888.13     38.36 o 
   2   7  10      976.72     1126.19     33.11 o 
   3   7  10       16.09       -1.27     15.93 o 
   4   7  10     1449.65     1417.47     50.03 o 
   5   7  10      570.01      682.90     36.79 o 
   6   7  10      297.48      353.22     34.03 o 
   7   7  10     2188.59     2001.50     94.49 o 
   8   7  10      248.67      308.55     38.26 o 
   9   7  10       78.67       64.36     28.83 o 
  10   7  10        2.17        1.38     25.49 o 
  11   7  10        1.53      -26.56     26.56 o 
  12   7  10       15.85       15.68     35.46 o 
 -12   8  10       36.44       74.83     63.08 o 
 -11   8  10       17.12       29.06     20.66 o 
 -10   8  10        0.23        9.06     14.76 o 
  -9   8  10       68.83       58.51     25.17 o 
  -8   8  10        0.03      -10.74     11.94 o 
  -7   8  10        0.28      -11.92     14.15 o 
  -6   8  10      393.30      364.74     27.52 o 
  -5   8  10        0.62        6.10     13.27 o 
  -4   8  10     1183.64     1147.07     27.77 o 
  -3   8  10      172.23      210.51     14.51 o 
  -2   8  10      139.88      121.02     12.22 o 
  -1   8  10     2009.65     2190.24     42.75 o 
   0   8  10      233.34      217.90     15.82 o 
   1   8  10      155.15      229.61     20.00 o 
   2   8  10     3374.96     3583.35     74.66 o 
   3   8  10        6.29       10.30     14.84 o 
   4   8  10      149.13       84.57     23.44 o 
   5   8  10       24.00       42.02     23.94 o 
   6   8  10       59.54       53.96     26.85 o 
   7   8  10      135.32      217.08     61.98 o 
   8   8  10       50.64       31.99     29.02 o 
   9   8  10       17.73       23.87     25.81 o 
  10   8  10        3.94      -14.77     26.78 o 
  11   8  10       55.80       33.94     33.75 o 
  12   8  10        1.64      -34.38     34.38 o 
 -12   9  10       18.13        3.86     27.00 o 
 -11   9  10        6.34       -1.65     25.89 o 
 -10   9  10       34.76       40.52     27.55 o 
  -9   9  10       11.33       -6.49     15.58 o 
  -8   9  10      318.12      350.40     45.73 o 
  -7   9  10        2.37        2.16     15.12 o 
  -6   9  10       40.55       43.36     17.92 o 
  -5   9  10      532.21      333.30     35.97 o 
  -4   9  10      655.35      662.61     29.95 o 
  -3   9  10       91.84      175.48     15.75 o 
  -2   9  10     3866.79     3665.34     64.65 o 
  -1   9  10      175.65      222.25     16.57 o 
   0   9  10       71.93       60.94     12.77 o 
   1   9  10      461.66      551.33     25.66 o 
   2   9  10     2073.50     1947.99     51.07 o 
   3   9  10      213.37      252.45     22.34 o 
   4   9  10      425.56      321.44     29.02 o 
   5   9  10      162.50      203.43     29.78 o 
   6   9  10      333.03      340.96     33.67 o 
   7   9  10       62.69       47.07     28.59 o 
   8   9  10      601.66      592.27     44.47 o 
   9   9  10        0.13      -16.77     29.44 o 
  10   9  10        9.53      -13.69     27.61 o 
  11   9  10       14.27      -11.70     33.36 o 
  12   9  10        1.25       -4.63     35.46 o 
 -12  10  10       25.43       27.55     29.75 o 
 -11  10  10        0.36      -19.28     27.55 o 
 -10  10  10      112.38      106.95     62.26 o 
  -9  10  10       20.91       21.21     25.62 o 
  -8  10  10      227.27      214.87     34.16 o 
  -7  10  10      320.18      223.35     55.37 o 
  -6  10  10        1.63      -12.24     12.24 o 
  -4  10  10        0.38        7.34     12.11 o 
  -3  10  10      320.81      379.22     20.04 o 
  -2  10  10      825.39      773.32     25.09 o 
  -1  10  10      143.16      152.97     15.79 o 
   0  10  10     1067.93      964.70     27.35 o 
   1  10  10        2.28      -11.02     13.34 o 
   2  10  10     1176.53     1058.21     35.15 o 
   3  10  10      868.65      798.19     32.56 o 
   4  10  10        5.99        1.30     19.26 o 
   5  10  10        3.09       15.19     23.78 o 
   6  10  10       32.71       19.13     28.01 o 
   7  10  10      485.55      516.88     42.29 o 
   8  10  10       44.74       20.98     27.22 o 
   9  10  10       61.74       52.19     31.10 o 
  10  10  10       16.92        7.40     31.58 o 
  11  10  10       18.39       36.26     41.32 o 
 -12  11  10       14.77        8.26     27.00 o 
 -11  11  10        2.69      -25.34     25.34 o 
 -10  11  10       23.77       19.28     28.10 o 
  -9  11  10      157.71      122.76     65.29 o 
  -8  11  10       39.66       32.62     17.08 o 
  -7  11  10       76.96       20.37     13.51 o 
  -6  11  10        5.10      -13.80     13.80 o 
  -5  11  10       46.27       50.09     14.56 o 
  -4  11  10      292.71      186.92     40.32 o 
  -3  11  10      201.46      138.97     22.66 o 
  -2  11  10     1356.75     1357.09     48.88 o 
  -1  11  10       11.50       -5.48     13.15 o 
   0  11  10      491.42      456.96     21.10 o 
   1  11  10       82.63      180.18     18.44 o 
   2  11  10      417.49      396.31     28.27 o 
   3  11  10       33.93       15.19     18.22 o 
   4  11  10       80.09       85.27     21.14 o 
   5  11  10       42.76       47.70     24.05 o 
   6  11  10      403.46      379.00     36.38 o 
   7  11  10      221.28      292.38     38.32 o 
   8  11  10      108.81      117.48     31.25 o 
   9  11  10       52.68       42.51     29.20 o 
  10  11  10       14.46        8.94     31.68 o 
  11  11  10        6.29       20.26     34.01 o 
 -11  12  10        0.20      -13.22     28.65 o 
 -10  12  10       44.21       33.61     31.95 o 
  -9  12  10        6.49       -9.37     23.14 o 
  -8  12  10      176.14       40.77     23.69 o 
  -7  12  10        7.46       -8.05     12.58 o 
  -6  12  10       81.32       73.09     21.90 o 
  -5  12  10      261.73      233.87     29.48 o 
  -4  12  10       28.58       37.95     15.88 o 
  -3  12  10      250.06      248.16     43.84 o 
  -2  12  10      759.94      669.95     55.09 o 
  -1  12  10       31.68       20.29     12.88 o 
   0  12  10      206.28      245.15     23.91 o 
   1  12  10      532.17      558.83     29.65 o 
   2  12  10     1319.74     1248.50     40.72 o 
   3  12  10      342.44      350.80     26.60 o 
   4  12  10       27.05       25.36     19.67 o 
   5  12  10       93.67       87.06     40.77 o 
   6  12  10       25.40       25.55     25.72 o 
   7  12  10       37.67        7.71     30.05 o 
   8  12  10       16.89       35.21     31.37 o 
   9  12  10        1.30      -27.51     27.51 o 
  10  12  10       68.36       66.81     35.66 o 
 -11  13  10        4.67        0.55     29.20 o 
 -10  13  10        0.08       -7.16     26.45 o 
  -9  13  10       21.27      -23.14     25.89 o 
  -8  13  10       55.61        7.16     22.04 o 
  -7  13  10       11.14       -4.96     21.49 o 
  -6  13  10      148.24      100.29     34.02 o 
  -5  13  10       23.24       26.60     13.08 o 
  -4  13  10       13.29        7.08     14.13 o 
  -3  13  10       17.42       20.38     14.50 o 
  -2  13  10      574.53      626.98     49.03 o 
  -1  13  10      354.13      424.56     33.76 o 
   0  13  10       20.49       10.23     12.21 o 
   1  13  10       93.06       91.02     15.29 o 
   2  13  10      102.94       80.94     15.94 o 
   3  13  10       37.34       42.71     19.21 o 
   4  13  10      178.30      192.80     24.52 o 
   5  13  10      168.19      209.79     23.75 o 
   6  13  10      103.32      172.78     34.86 o 
   7  13  10       72.13      122.40     34.37 o 
   8  13  10        7.60       -4.95     29.63 o 
   9  13  10       53.83       59.69     30.55 o 
  10  13  10        0.22      -16.02     31.40 o 
 -10  14  10        0.12       -6.61     33.61 o 
  -9  14  10        9.41       -8.26     29.20 o 
  -8  14  10       10.82       -8.82     25.89 o 
  -7  14  10       16.79       16.41     16.14 o 
  -6  14  10       34.74       55.09     28.65 o 
  -5  14  10       36.79       33.64     20.94 o 
  -4  14  10      109.58       99.97     42.65 o 
  -3  14  10        9.46        1.91     12.31 o 
  -2  14  10        2.09       -5.72     12.50 o 
  -1  14  10       84.45       89.75     27.28 o 
   0  14  10      572.91      559.21     62.26 o 
   1  14  10        5.92        6.23     12.10 o 
   2  14  10      362.22      303.00     71.17 o 
   3  14  10       99.33      131.45     18.12 o 
   4  14  10      156.10      199.37     24.43 o 
   5  14  10       57.17       64.22     22.69 o 
   6  14  10       10.24       16.80     25.33 o 
   7  14  10       36.16        9.35     28.59 o 
   8  14  10       19.42       12.63     30.29 o 
   9  14  10        0.39      -19.08     30.44 o 
  -9  15  10        2.71        8.82     27.55 o 
  -8  15  10       26.14       37.28     19.21 o 
  -7  15  10        0.00        9.37     21.49 o 
  -6  15  10       37.52       16.53     24.24 o 
  -5  15  10        0.45       -4.39     20.47 o 
  -4  15  10       44.10       56.33     26.45 o 
  -3  15  10      100.49       87.58     35.19 o 
  -2  15  10       16.62        9.42     11.44 o 
  -1  15  10      128.46      104.52     24.84 o 
   0  15  10        4.84       10.94     17.38 o 
   1  15  10        9.34       29.02     15.14 o 
   2  15  10      220.75      253.66     33.44 o 
   3  15  10      213.24      198.87     58.57 o 
   4  15  10       76.55      104.28     21.85 o 
   5  15  10      152.88      187.10     25.37 o 
   6  15  10        1.68        1.24     19.86 o 
   7  15  10       46.40       23.50     28.99 o 
   8  15  10        4.47      -22.53     32.78 o 
  -8  16  10       28.50       79.34     25.89 o 
  -7  16  10       24.60       51.24     25.34 o 
  -6  16  10       24.43       81.54     29.20 o 
  -5  16  10        0.03      -20.11     20.11 o 
  -4  16  10       77.14       43.34     23.97 o 
  -3  16  10        7.65        5.71     20.35 o 
  -2  16  10       14.52       26.68     19.92 o 
  -1  16  10       25.88       17.03     11.92 o 
   0  16  10      250.88      229.27     55.09 o 
   1  16  10       32.57       45.06     17.69 o 
   2  16  10      112.88      141.27     27.10 o 
   3  16  10       44.52       30.77     17.14 o 
   4  16  10      180.30      142.35     37.09 o 
   5  16  10        6.02       27.12     17.20 o 
   6  16  10        3.25       17.23     20.42 o 
   7  16  10        0.36       -6.81     21.51 o 
   8  16  10        1.41      -28.10     30.30 o 
  -6  17  10       64.21       87.60     30.30 o 
  -5  17  10      111.37      139.94     37.46 o 
  -4  17  10        2.86        6.75     22.28 o 
  -3  17  10       25.28       45.55     38.29 o 
  -2  17  10       25.96       19.10     23.28 o 
  -1  17  10        0.31      -20.89     35.54 o 
   0  17  10       32.00       14.52     21.59 o 
   1  17  10        0.18       -4.53     18.54 o 
   2  17  10        4.75       15.38     12.29 o 
   3  17  10       26.23       49.07     17.32 o 
   4  17  10        2.95       33.18     19.63 o 
   5  17  10       25.69       26.62     15.30 o 
   6  17  10       48.83      111.67     19.41 o 
   7  17  10       42.29       85.00     17.47 o 
  -6  18  10        7.53      101.37     28.10 o 
  -5  18  10       58.35      148.76     35.81 o 
  -4  18  10       25.90       32.73     23.73 o 
  -3  18  10        1.86       15.46     25.93 o 
  -2  18  10       11.07       11.00     27.22 o 
  -1  18  10        4.06        9.79     26.68 o 
   0  18  10        4.15       -5.24     25.86 o 
   1  18  10       82.62       52.28     26.03 o 
   2  18  10       35.14       41.36     26.31 o 
   3  18  10      115.73      153.72     30.26 o 
   4  18  10       85.55      143.32     41.31 o 
   5  18  10       47.37       77.14     38.70 o 
   6  18  10        6.78       38.02     21.49 o 
  -4  19  10        1.90       46.28     40.22 o 
  -3  19  10        0.57       12.17     26.47 o 
  -2  19  10        0.08       24.33     24.16 o 
  -1  19  10        6.42       20.95     25.53 o 
   0  19  10       16.67       25.58     28.51 o 
   1  19  10       47.03       52.50     30.03 o 
   2  19  10        4.27        8.53     28.65 o 
   3  19  10       20.15       -0.20     27.01 o 
   4  19  10        8.39        7.16     32.51 o 
   5  19  10        0.18       29.75     19.83 o 
  -2  20  10        0.10       15.98     36.36 o 
  -1  20  10        2.58       19.83     34.16 o 
   0  20  10        8.21       34.16     36.91 o 
   1  20  10       39.19       30.85     37.46 o 
   2  20  10        4.23       18.18     37.46 o 
 -13   0  11       58.51      109.09     59.50 o 
 -11   0  11      497.94      648.47     74.38 o 
  -7   0  11      179.52      191.97     25.53 o 
  -5   0  11     1347.87     1247.43     46.28 o 
  -3   0  11      725.72      649.20     20.04 o 
  -1   0  11      444.08      593.17     24.90 o 
   1   0  11      471.50      340.58     24.26 o 
   3   0  11     1586.69     1552.02     64.46 o 
   5   0  11     1385.20     1252.31     64.46 o 
   7   0  11     3277.30     2970.71    122.86 o 
   9   0  11     1215.24     1162.50     82.09 o 
  11   0  11       45.98      115.70     53.44 o 
  13   0  11       25.14       -2.20     56.20 o 
 -13   1  11        1.16      -38.37     38.37 o 
 -12   1  11        4.98      -12.53     41.10 o 
 -11   1  11       32.86       19.62     39.71 o 
 -10   1  11       23.75       18.89     34.12 o 
  -9   1  11       97.15       51.33     14.26 o 
  -8   1  11        0.85      -12.58     12.58 o 
  -7   1  11        0.47        1.58     14.51 o 
  -6   1  11        2.57        7.88     12.89 o 
  -5   1  11      615.81      700.59     27.25 o 
  -4   1  11     4883.24     5431.92     86.24 o 
  -3   1  11      513.14      471.67     12.17 o 
  -2   1  11     1749.59     1574.55     27.43 o 
  -1   1  11      728.76      833.45     17.67 o 
   0   1  11      591.95      681.35     18.21 o 
   1   1  11      120.77      103.42      8.49 o 
   2   1  11      763.77      749.17     15.44 o 
   3   1  11      618.55      568.69     21.26 o 
   4   1  11     1235.78     1251.45     55.37 o 
   5   1  11      731.43      698.89     34.85 o 
   6   1  11        0.46       12.04     21.02 o 
   7   1  11      111.13      103.40     28.62 o 
   8   1  11      150.83      149.32     32.44 o 
   9   1  11       17.20       14.49     28.65 o 
  10   1  11        1.21       -3.79     28.10 o 
  11   1  11        7.38        3.02     34.09 o 
  12   1  11       28.36       28.14     33.47 o 
  13   1  11       43.54       13.28     33.66 o 
 -13   2  11       28.44        1.68     36.16 o 
 -12   2  11       69.32       76.75     43.51 o 
 -11   2  11      162.95      225.48     41.03 o 
 -10   2  11      295.20      423.83     49.46 o 
  -9   2  11      203.56      150.38     34.03 o 
  -8   2  11       25.29       25.34     14.01 o 
  -7   2  11      140.37      141.72     17.73 o 
  -6   2  11      287.33      309.15     19.48 o 
  -5   2  11     4646.16     4692.88     78.91 o 
  -4   2  11      265.12      295.66     13.94 o 
  -3   2  11     1610.15     1609.27     28.26 o 
  -2   2  11     1588.78     1759.89     30.42 o 
  -1   2  11       77.87      149.07      9.80 o 
   0   2  11      388.61      480.37     21.97 o 
   1   2  11     1073.23     1006.19     17.86 o 
   2   2  11      898.65      889.05     23.87 o 
   3   2  11        5.02        8.66     13.87 o 
   4   2  11     9587.59     9264.21    215.15 o 
   5   2  11     1786.37     1817.49     57.41 o 
   6   2  11     6587.77     6347.51    152.31 o 
   7   2  11     2276.93     1761.37    115.97 o 
   8   2  11       54.52       27.21     28.79 o 
   9   2  11      176.46      248.40     39.35 o 
  10   2  11       36.79       23.98     34.71 o 
  11   2  11        3.55       46.43     33.10 o 
  12   2  11       23.34       -6.61     35.26 o 
  13   2  11       17.44       -7.77     35.57 o 
 -13   3  11        2.21      -26.43     33.29 o 
 -12   3  11       29.95       48.81     39.83 o 
 -11   3  11       14.98       -7.19     31.86 o 
 -10   3  11       31.53       35.47     16.84 o 
  -9   3  11       32.25        9.89     17.42 o 
  -8   3  11       11.32        8.93     13.17 o 
  -7   3  11      143.21      110.22     17.08 o 
  -6   3  11     1074.05     1131.75     30.85 o 
  -5   3  11      202.99      254.68     16.95 o 
  -4   3  11      286.74      279.91     14.31 o 
  -3   3  11      415.74      422.71     18.88 o 
  -2   3  11       17.47       27.68     12.77 o 
  -1   3  11       65.45      134.60     33.54 o 
   0   3  11     1259.62     1296.79     21.04 o 
   1   3  11      178.83      314.26     10.59 o 
   2   3  11      537.15      513.21     16.16 o 
   3   3  11     5911.32     5235.45     83.15 o 
   4   3  11      591.63      700.88     49.31 o 
   5   3  11       12.01       71.66     26.45 o 
   6   3  11       44.40        2.21     27.27 o 
   7   3  11      101.83      118.59     27.00 o 
   8   3  11       58.57       85.10     29.48 o 
   9   3  11       57.97       63.00     31.69 o 
  10   3  11        0.01      -12.78     27.06 o 
  11   3  11       41.76       14.04     45.45 o 
  12   3  11        9.16        5.75     36.09 o 
  13   3  11        1.62        5.66     35.22 o 
 -13   4  11        1.60       19.53     32.11 o 
 -12   4  11       51.20      101.55     33.94 o 
 -11   4  11        0.90       26.40     33.23 o 
 -10   4  11       81.77       60.61     28.44 o 
  -9   4  11       56.22       60.98     17.32 o 
  -8   4  11      154.76       95.62     19.16 o 
  -7   4  11      317.09      265.54     36.74 o 
  -6   4  11      147.40      179.19     17.17 o 
  -5   4  11        7.21       -3.99     10.87 o 
  -4   4  11     4002.15     3958.71     60.79 o 
  -3   4  11     2115.54     2250.65     41.93 o 
  -2   4  11     9316.11     9062.27    133.96 o 
  -1   4  11       77.55       73.03      9.17 o 
   0   4  11     7274.66     7455.76     93.24 o 
   1   4  11     2299.95     2547.09     35.96 o 
   2   4  11      538.32      594.16     14.60 o 
   3   4  11     1126.63     1177.76     41.65 o 
   4   4  11       89.54      106.82     20.17 o 
   5   4  11      223.04      435.61     69.42 o 
   6   4  11     4543.74     3919.47    120.38 o 
   7   4  11      641.79      654.34     42.66 o 
   8   4  11      998.74      853.70     64.74 o 
   9   4  11       31.27       24.19     29.48 o 
  10   4  11        1.99       12.18     32.51 o 
  11   4  11        3.11        6.24     31.60 o 
  12   4  11        1.06       -3.44     31.97 o 
  13   4  11        3.70      -35.82     35.82 o 
 -13   5  11        4.74       51.79     28.65 o 
 -12   5  11        6.14       48.43     30.87 o 
 -11   5  11        0.48       -9.14     33.33 o 
 -10   5  11       14.32       13.63     16.69 o 
  -9   5  11       13.95       20.60     17.18 o 
  -8   5  11       56.97       46.02     20.58 o 
  -7   5  11       43.61       33.69     13.65 o 
  -6   5  11       28.70       42.94     14.93 o 
  -5   5  11       46.14       47.16     12.89 o 
  -4   5  11      403.24      382.88     16.95 o 
  -3   5  11     1416.93     1532.77     30.06 o 
  -2   5  11      197.68      239.48     19.43 o 
  -1   5  11     1268.95     1375.61     30.57 o 
   0   5  11     1372.91     1351.93     22.63 o 
   1   5  11     2096.89     2105.31     31.08 o 
   2   5  11      989.11      781.61     25.05 o 
   3   5  11        6.54       14.20      6.36 o 
   4   5  11      964.32      817.47     20.02 o 
   5   5  11        4.29       47.38     40.22 o 
   6   5  11        5.63       -6.77     22.01 o 
   7   5  11      144.31      174.44     32.03 o 
   8   5  11       60.33      115.04     32.68 o 
   9   5  11        0.12      -12.69     29.09 o 
  10   5  11        5.24       -8.78     25.55 o 
  11   5  11       20.79       17.36     32.53 o 
  12   5  11        2.00        9.48     34.93 o 
  13   5  11        0.27       -3.33     34.81 o 
 -13   6  11        3.14       51.24     30.85 o 
 -12   6  11      114.60      221.50     36.64 o 
 -11   6  11       48.99       59.74     43.52 o 
 -10   6  11      110.66       69.24     28.48 o 
  -9   6  11        8.81       -5.40     14.41 o 
  -8   6  11      483.24      559.78     54.27 o 
  -7   6  11       50.83       24.05     13.73 o 
  -6   6  11      920.76      999.14     43.05 o 
  -5   6  11       17.82       18.67     12.66 o 
  -4   6  11     7150.84     6768.90    106.56 o 
  -3   6  11      613.04      631.86     19.36 o 
  -2   6  11     9600.46     9244.55    126.93 o 
  -1   6  11     3889.61     3813.00     57.12 o 
   0   6  11     2206.08     2458.11     39.28 o 
   1   6  11       81.74       57.43      9.22 o 
   2   6  11     1299.71     1453.17     30.26 o 
   3   6  11       42.43       92.02     10.34 o 
   4   6  11     2192.06     2006.31     61.87 o 
   5   6  11      566.55      601.92     39.67 o 
   6   6  11     2780.59     2760.64     81.89 o 
   7   6  11      777.91      845.38     73.55 o 
   8   6  11      269.21      331.93     36.91 o 
   9   6  11        0.32      -26.97     26.97 o 
  10   6  11       18.65      -27.76     28.44 o 
  11   6  11       33.84       29.15     56.47 o 
  12   6  11        0.08      -15.60     34.02 o 
 -13   7  11        2.15      151.51     32.51 o 
 -12   7  11        0.46       -1.34     25.38 o 
 -11   7  11        7.17       14.57     18.90 o 
 -10   7  11        9.41       14.93     15.01 o 
  -9   7  11        3.20      -23.51     23.51 o 
  -8   7  11        1.47       21.89     16.89 o 
  -7   7  11       60.46       86.09     20.60 o 
  -6   7  11       44.97       46.86     13.70 o 
  -5   7  11      419.90      346.78     18.65 o 
  -4   7  11      594.08      501.82     19.96 o 
  -3   7  11      902.88      962.42     23.91 o 
  -2   7  11       75.75       82.92     11.09 o 
  -1   7  11       20.46       20.55     11.09 o 
   0   7  11      479.72      671.81     20.02 o 
   1   7  11       32.21       75.65     12.64 o 
   2   7  11      623.32      852.99     23.46 o 
   3   7  11      124.45      161.95     19.25 o 
   4   7  11      773.20      756.22     79.34 o 
   5   7  11       49.71       89.71     30.58 o 
   6   7  11       10.62       -3.93     39.12 o 
   7   7  11        1.10       54.38     28.30 o 
   8   7  11      166.14      147.69     33.89 o 
   9   7  11       51.39       22.37     27.92 o 
  10   7  11        0.84      -19.32     28.22 o 
  11   7  11        3.42      -23.08     29.49 o 
  12   7  11       17.76       18.37     34.94 o 
 -13   8  11       16.41       67.22     28.10 o 
 -12   8  11       38.98       80.44     25.89 o 
 -11   8  11       59.87      115.69     47.01 o 
 -10   8  11       65.08       65.86     17.02 o 
  -9   8  11       99.14      158.94     31.38 o 
  -8   8  11       15.85       -7.44     15.60 o 
  -7   8  11      153.38      131.96     37.20 o 
  -6   8  11        7.65       -7.65     12.56 o 
  -5   8  11      528.09      527.21     24.86 o 
  -4   8  11      668.08      620.53     21.89 o 
  -3   8  11      824.90      808.87     22.71 o 
  -2   8  11      412.49      443.65     17.32 o 
  -1   8  11      505.61      542.41     20.26 o 
   0   8  11      220.03      206.42     15.07 o 
   1   8  11     1236.88     1182.14     38.33 o 
   2   8  11      300.14      333.98     21.73 o 
   3   8  11     3359.62     3697.47    136.76 o 
   4   8  11     1035.81      880.71     80.99 o 
   5   8  11     2022.71     1965.40     68.32 o 
   6   8  11      410.54      344.26     38.29 o 
   7   8  11      586.59      658.09     41.17 o 
   8   8  11      270.62      216.06     34.94 o 
   9   8  11       42.47       41.92     29.14 o 
  10   8  11       38.47       27.46     31.05 o 
  11   8  11        1.89      -30.85     30.85 o 
  12   8  11        1.53      -22.42     34.55 o 
 -12   9  11        0.03       49.03     24.79 o 
 -11   9  11        0.03       31.58     49.31 o 
 -10   9  11       20.32       74.83     57.02 o 
  -9   9  11       60.80       29.22     29.75 o 
  -8   9  11      222.99      213.31     76.58 o 
  -7   9  11      130.56       63.23     15.87 o 
  -6   9  11      403.72      265.31     41.30 o 
  -5   9  11      559.58      429.21     73.12 o 
  -4   9  11       31.48        1.96     11.36 o 
  -3   9  11        4.97       25.18     13.24 o 
  -2   9  11      113.45      152.87     15.82 o 
  -1   9  11       49.98       43.24     13.15 o 
   0   9  11      686.40      794.33     27.28 o 
   1   9  11       13.14       16.13     11.63 o 
   2   9  11      661.38      671.62     27.97 o 
   3   9  11        4.10        9.96     16.25 o 
   4   9  11       99.92       91.05     42.70 o 
   5   9  11       36.77       66.98     26.01 o 
   6   9  11       22.91       39.68     35.26 o 
   7   9  11      197.71      214.94     33.35 o 
   8   9  11      111.97      109.54     28.72 o 
   9   9  11        0.79       -8.82     23.44 o 
  10   9  11       60.78       34.33     32.08 o 
  11   9  11        2.42        3.87     35.26 o 
  12   9  11       23.35       31.95     39.67 o 
 -11  10  11       34.69       92.21     63.91 o 
 -10  10  11        0.62        7.76     21.76 o 
  -9  10  11        3.70       18.70     31.40 o 
  -8  10  11        7.31        0.50     16.39 o 
  -7  10  11        0.72      -10.16     15.43 o 
  -6  10  11      102.56       37.86     12.67 o 
  -5  10  11       20.51       15.04     12.58 o 
  -4  10  11        2.72        3.19     12.26 o 
  -3  10  11      730.99      612.89     36.43 o 
  -2  10  11      138.11      172.05     16.08 o 
  -1  10  11     2459.33     2447.31     48.80 o 
   0  10  11       17.57       26.55     13.20 o 
   1  10  11       20.89       36.35     12.84 o 
   2  10  11     2778.04     2662.54     54.13 o 
   3  10  11      317.82      307.65     24.31 o 
   4  10  11        1.37       -3.66     18.74 o 
   5  10  11      652.93      624.54     42.42 o 
   6  10  11        0.65       35.58     23.61 o 
   7  10  11      384.56      474.57     40.67 o 
   8  10  11        0.58      -18.61     27.78 o 
   9  10  11       45.67       34.07     28.07 o 
  10  10  11        0.88       -5.45     26.68 o 
  11  10  11        0.15        2.04     33.02 o 
 -11  11  11        1.52      -25.34     25.34 o 
 -10  11  11        6.46      -11.02     29.75 o 
  -9  11  11       54.26       44.09     31.13 o 
  -8  11  11       84.27       93.71     46.00 o 
  -7  11  11      127.25       74.32     35.81 o 
  -6  11  11       85.41       75.39     19.72 o 
  -4  11  11        2.09       17.54     12.58 o 
  -3  11  11        7.02        8.44     11.83 o 
  -2  11  11      208.86      209.42     33.75 o 
  -1  11  11       45.79       46.78     14.91 o 
   0  11  11      633.14      611.31     24.23 o 
   1  11  11      732.05      780.75     32.54 o 
   2  11  11      105.84      167.73     18.47 o 
   3  11  11       80.79       92.78     20.43 o 
   4  11  11      220.81      261.72     25.87 o 
   5  11  11       39.56       19.26     25.68 o 
   6  11  11      195.25      215.08     33.37 o 
   7  11  11       22.29       26.10     28.69 o 
   8  11  11       38.06       23.04     29.11 o 
   9  11  11        0.01      -25.68     25.68 o 
  10  11  11       65.12       55.15     34.43 o 
  11  11  11       40.97       48.05     35.34 o 
 -11  12  11        5.74      -14.88     28.10 o 
 -10  12  11        8.10      -25.34     25.34 o 
  -9  12  11        0.03        7.71     24.24 o 
  -8  12  11       14.61       -1.43     13.73 o 
  -7  12  11       15.04       11.79     12.84 o 
  -6  12  11      101.17       67.03     14.62 o 
  -5  12  11      122.65       89.38     20.23 o 
  -4  12  11       92.22       98.40     31.22 o 
  -3  12  11      222.57      215.49     40.50 o 
  -2  12  11      338.84      387.54     31.49 o 
   0  12  11      546.11      392.78     58.84 o 
   1  12  11     1395.76     1253.04    147.93 o 
   2  12  11      474.11      425.53     20.80 o 
   3  12  11        4.92       25.38     19.14 o 
   4  12  11      247.69      220.49     24.59 o 
   5  12  11      233.37      244.01     26.33 o 
   6  12  11       65.72      102.59     30.11 o 
   7  12  11      299.17      279.37     46.00 o 
   8  12  11        3.28      -10.24     23.63 o 
   9  12  11       16.42        3.01     28.59 o 
  10  12  11        0.01        2.14     28.59 o 
 -11  13  11        6.94       14.88     30.85 o 
 -10  13  11        1.79      -25.34     27.00 o 
  -9  13  11       82.14       29.75     29.75 o 
  -8  13  11       11.66       12.67     24.24 o 
  -7  13  11       63.02       34.16     23.69 o 
  -6  13  11        0.22      -13.37     14.60 o 
  -5  13  11       13.35       10.20     24.74 o 
  -4  13  11        1.59        2.51     12.93 o 
  -3  13  11        7.21       -5.50     13.07 o 
  -2  13  11       94.78       89.45     26.16 o 
  -1  13  11      485.36      413.76     42.97 o 
   0  13  11        8.42       -9.56     11.86 o 
   1  13  11      208.87      233.20     55.80 o 
   3  13  11      444.18      448.95     28.53 o 
   4  13  11       32.55       39.94     19.60 o 
   5  13  11       81.60       69.65     22.67 o 
   6  13  11       61.74       55.42     27.60 o 
   7  13  11        6.61      -19.37     27.34 o 
   8  13  11       46.30       40.77     28.37 o 
   9  13  11       39.87       41.03     38.84 o 
  10  13  11        7.29      -19.22     30.68 o 
 -10  14  11       26.16       19.28     33.06 o 
  -9  14  11        2.94       12.12     30.30 o 
  -8  14  11        1.62      -20.94     27.00 o 
  -7  14  11        6.15       35.81     24.24 o 
  -6  14  11       88.67      107.43     28.65 o 
  -5  14  11       20.90       31.82     12.97 o 
  -4  14  11      452.22      372.99     33.61 o 
  -3  14  11       54.36       34.92     14.25 o 
  -2  14  11        9.60      -11.55     12.69 o 
  -1  14  11      106.78      106.11     30.18 o 
   0  14  11        0.79       12.75     11.32 o 
   1  14  11       60.58       19.37     11.99 o 
   2  14  11       19.76        4.43     12.57 o 
   3  14  11       61.80       44.00     14.06 o 
   4  14  11      115.33      128.65     21.22 o 
   5  14  11       13.98       17.97     17.58 o 
   6  14  11      106.10      162.86     25.08 o 
   7  14  11        9.96      -23.64     24.42 o 
   8  14  11       22.62       36.98     28.77 o 
   9  14  11       19.74       12.31     29.76 o 
  -9  15  11       52.92       16.53     28.65 o 
  -8  15  11        1.36       30.85     22.59 o 
  -7  15  11      119.78      190.08     36.91 o 
  -6  15  11       13.64       59.50     23.69 o 
  -5  15  11        5.31        7.71     21.49 o 
  -4  15  11        0.70        0.52     20.06 o 
  -3  15  11       77.43       37.70     12.64 o 
  -2  15  11        7.32        8.98     10.90 o 
  -1  15  11      180.35      208.39     36.91 o 
   0  15  11       10.86       13.27     14.91 o 
   1  15  11      646.72      608.25     48.48 o 
   2  15  11       44.21       34.42     14.79 o 
   3  15  11      244.64      253.69     33.17 o 
   4  15  11       83.78       93.38     20.48 o 
   5  15  11       29.84       21.36     17.23 o 
   6  15  11        2.75        7.18     22.98 o 
   7  15  11        5.05       -7.61     22.53 o 
   8  15  11       25.64       40.60     27.35 o 
  -7  16  11        2.57       31.95     27.55 o 
  -6  16  11        5.15       40.77     23.69 o 
  -5  16  11        1.48       22.04     26.45 o 
  -4  16  11       34.36       39.12     30.30 o 
  -3  16  11       36.24       10.53     22.43 o 
  -2  16  11       35.32       34.64     12.33 o 
  -1  16  11        4.86       15.49     11.82 o 
   0  16  11       11.75       44.12     13.58 o 
   1  16  11       34.66       28.91     19.28 o 
   2  16  11       14.04        1.04     14.90 o 
   3  16  11       33.11       34.28     17.82 o 
   4  16  11       17.53       28.37     22.40 o 
   5  16  11       12.15       21.55     15.74 o 
   6  16  11       41.60       57.57     20.27 o 
   7  16  11        9.34       14.49     17.30 o 
  -7  17  11       98.22      254.54     33.06 o 
  -6  17  11       74.14      114.60     25.34 o 
  -5  17  11       34.09       65.56     29.20 o 
  -4  17  11       47.65       95.31     35.26 o 
  -3  17  11        0.17      -13.03     22.59 o 
  -2  17  11        4.35        6.77     23.83 o 
  -1  17  11       37.42       48.86     24.46 o 
   0  17  11       26.09       20.15     13.02 o 
   1  17  11       93.34       67.35     31.33 o 
   2  17  11      181.13      262.89     26.71 o 
   3  17  11       27.45       62.81     28.44 o 
   4  17  11       70.03       69.63     20.86 o 
   5  17  11        0.04       -9.02     13.92 o 
   6  17  11        1.04       26.47     58.68 o 
   7  17  11        7.77       93.11     23.69 o 
  -5  18  11        6.96       37.46     24.79 o 
  -4  18  11        0.17       45.18     30.85 o 
  -3  18  11        0.32       -7.16     34.71 o 
  -2  18  11        2.51       11.92     24.20 o 
  -1  18  11        0.05       13.99     25.67 o 
   0  18  11        1.50       10.96     28.85 o 
   1  18  11        1.08        8.59     42.97 o 
   2  18  11        4.74        4.23     12.48 o 
   3  18  11       54.76      157.69     23.11 o 
   4  18  11        3.42        4.75     23.94 o 
   5  18  11       39.95       54.62     23.62 o 
   6  18  11        8.42       45.18     22.04 o 
  -3  19  11        2.19       -9.37     35.26 o 
  -2  19  11       13.52       34.23     26.47 o 
  -1  19  11        6.24       -4.22     55.37 o 
   0  19  11      107.95      101.91     29.37 o 
   1  19  11        0.50        1.09     27.22 o 
   2  19  11      123.95       82.61     33.61 o 
   3  19  11        1.00       47.38     31.95 o 
   4  19  11       33.75       44.22     16.36 o 
  -1  20  11        2.60       37.46     35.26 o 
   0  20  11        0.27       20.94     33.06 o 
   1  20  11        1.15       22.59     34.16 o 
   2  20  11       14.23       44.63     41.32 o 
 -12   0  12       41.28       40.22     57.30 o 
 -10   0  12       60.40       56.75     50.14 o 
  -8   0  12      330.44      334.98     57.85 o 
  -6   0  12      211.21      159.76     22.02 o 
  -4   0  12    24520.72    25658.84    437.76 o 
  -2   0  12       35.29      105.33     38.29 o 
   0   0  12     2152.95     2029.14     41.25 o 
   2   0  12    14101.72    12570.43    216.93 o 
   4   0  12     7031.88     6948.01    223.69 o 
   6   0  12     2781.08     3204.32    125.62 o 
   8   0  12      651.43      507.97     57.85 o 
  10   0  12      427.50      614.86     67.77 o 
  12   0  12      107.06      171.34     58.95 o 
 -13   1  12        3.37       18.30     38.06 o 
 -12   1  12       38.20       72.79     37.34 o 
 -11   1  12        6.17       -5.32     41.25 o 
 -10   1  12        7.78      -26.76     35.18 o 
  -9   1  12        7.19        5.15     31.79 o 
  -8   1  12        5.93      -13.98     16.01 o 
  -7   1  12      153.01      185.28     18.48 o 
  -6   1  12     2186.00     2510.98     60.99 o 
  -5   1  12      250.56      285.82     17.23 o 
  -4   1  12      880.02      809.32     23.13 o 
  -3   1  12     2513.57     2464.83     40.65 o 
  -2   1  12      892.26      776.15     17.30 o 
  -1   1  12       73.68       52.95      8.19 o 
   0   1  12      312.47      330.48     11.87 o 
   1   1  12       17.35       20.43      7.90 o 
   2   1  12     2401.73     2503.76     35.92 o 
   3   1  12      587.67      526.26     18.48 o 
   4   1  12      851.70     1043.40     39.71 o 
   5   1  12     1588.38     1596.07     67.49 o 
   6   1  12      777.50      774.38     40.31 o 
   7   1  12       40.32       -9.24     21.70 o 
   8   1  12      124.52      121.05     32.51 o 
   9   1  12       59.63       43.48     30.27 o 
  10   1  12       12.50      -16.53     31.95 o 
  11   1  12        0.85       34.43     31.95 o 
  12   1  12        0.60      -10.93     44.63 o 
  13   1  12        0.12       -3.09     37.98 o 
 -13   2  12        5.58      -27.41     37.70 o 
 -12   2  12        8.61        1.41     39.70 o 
 -11   2  12       59.34       86.67     38.76 o 
 -10   2  12      249.12      353.42     49.85 o 
  -9   2  12       98.87       66.37     32.66 o 
  -8   2  12       43.20       29.31     17.18 o 
  -7   2  12       20.08       25.97     14.28 o 
  -6   2  12      126.34      173.04     16.24 o 
  -5   2  12     4968.61     5538.32    109.40 o 
  -4   2  12      519.63      464.76     15.61 o 
  -3   2  12     5579.31     5753.36     89.45 o 
  -2   2  12     4356.64     4027.37     59.60 o 
  -1   2  12     1545.66     1457.48     28.07 o 
   0   2  12        6.77        8.94      5.62 o 
   1   2  12        4.45       12.39      6.64 o 
   2   2  12     4556.31     4277.77     56.58 o 
   3   2  12     6055.47     6153.26     97.16 o 
   4   2  12     5221.00     4899.16    120.38 o 
   5   2  12      347.79      344.75     28.54 o 
   6   2  12     1484.03     1619.52     65.29 o 
   7   2  12      294.64      398.04     35.61 o 
   8   2  12      864.53      834.45     48.45 o 
   9   2  12      380.23      381.03     41.77 o 
  10   2  12      106.23       74.99     32.05 o 
  11   2  12        0.75        1.81     28.84 o 
  12   2  12       20.50       -1.55     34.85 o 
  13   2  12       13.94      -12.65     37.38 o 
 -13   3  12       25.11       26.52     39.54 o 
 -12   3  12        4.27       -9.63     36.86 o 
 -11   3  12       37.20       16.57     37.17 o 
 -10   3  12        8.85       14.08     30.96 o 
  -9   3  12       21.59       17.16     15.75 o 
  -8   3  12        7.62        4.67     16.84 o 
  -7   3  12       27.22       28.64     13.93 o 
  -6   3  12      442.16      443.73     21.13 o 
  -5   3  12     2304.82     2770.09     46.85 o 
  -4   3  12      236.26      284.58     14.19 o 
  -3   3  12     4264.03     4686.77     72.57 o 
  -2   3  12     6105.42     6522.01     96.32 o 
  -1   3  12       25.48       28.38      7.60 o 
   0   3  12       28.98       25.03      6.83 o 
   1   3  12     1650.83     1459.99     23.53 o 
   2   3  12     3431.57     3313.88     45.47 o 
   3   3  12     3774.69     4036.29     59.81 o 
   4   3  12     1831.90     1748.59     54.04 o 
   5   3  12      351.16      311.17     29.09 o 
   6   3  12      151.52       83.85     25.96 o 
   7   3  12       55.73       57.85     32.51 o 
   8   3  12      210.28      163.74     64.46 o 
   9   3  12       62.50       61.58     28.44 o 
  10   3  12        0.19      -17.26     33.88 o 
  11   3  12        0.97        0.36     32.31 o 
  12   3  12        1.54      -19.62     32.10 o 
  13   3  12        4.45        7.60     37.96 o 
 -13   4  12       31.43      131.13     38.02 o 
 -12   4  12        0.75       22.42     36.45 o 
 -11   4  12       96.28      136.80     42.51 o 
 -10   4  12       27.63        0.23     29.12 o 
  -9   4  12       16.09        7.08     15.95 o 
  -8   4  12      161.99      137.79     36.35 o 
  -7   4  12      167.08      220.61     39.16 o 
  -6   4  12      227.95      266.25     24.89 o 
  -5   4  12      624.52      759.34     21.69 o 
  -4   4  12      362.90      442.27     16.74 o 
  -3   4  12      343.42      387.03     14.98 o 
  -2   4  12        6.35       -0.58     10.18 o 
  -1   4  12     1398.11     1528.29     24.61 o 
   0   4  12     3590.24     3722.53     61.97 o 
   1   4  12      160.00      150.54     20.59 o 
   2   4  12       78.76       31.11      7.14 o 
   3   4  12      571.28      411.78     13.16 o 
   4   4  12      751.68      750.41     20.13 o 
   5   4  12     7354.23     6670.70    156.70 o 
   6   4  12     1573.40     1477.88     55.68 o 
   7   4  12     1147.62     1146.58     66.39 o 
   8   4  12        0.08       10.54     25.68 o 
   9   4  12       44.31       29.16     29.23 o 
  10   4  12        1.26      -13.88     29.58 o 
  11   4  12       77.43       77.72     31.68 o 
  12   4  12        4.52      -11.41     28.97 o 
  13   4  12       44.30       23.03     38.25 o 
 -13   5  12       80.83      263.35     41.32 o 
 -12   5  12        0.81      -13.60     37.19 o 
 -11   5  12      116.57      150.31     41.04 o 
 -10   5  12        0.05      -37.19     37.19 o 
  -9   5  12       93.01       55.62     18.84 o 
  -8   5  12      170.56      144.21     38.49 o 
  -7   5  12      215.16      281.49     40.31 o 
  -6   5  12      778.71      770.95     50.89 o 
  -5   5  12     1472.67     1433.25     34.51 o 
  -4   5  12       70.99       72.79     11.89 o 
  -3   5  12      336.17      325.80     15.28 o 
  -2   5  12     1574.48     1755.85     31.46 o 
  -1   5  12       26.89       17.75      8.66 o 
   0   5  12      763.00      780.67     18.90 o 
   1   5  12     1029.58      968.21     20.79 o 
   2   5  12        5.14       16.55      6.54 o 
   3   5  12      117.52      251.51     10.71 o 
   4   5  12       41.82       24.73      9.90 o 
   5   5  12     3228.45     2890.60     81.87 o 
   6   5  12       69.64       47.89     24.66 o 
   7   5  12       55.16       78.15     28.33 o 
   8   5  12       42.24       87.41     28.41 o 
   9   5  12        6.15      -10.45     26.19 o 
  10   5  12       38.12       16.85     25.25 o 
  11   5  12        1.80       10.77     37.46 o 
  12   5  12        4.47       23.20     32.77 o 
 -13   6  12       11.10      115.15     37.46 o 
 -12   6  12        3.20       42.58     30.26 o 
 -11   6  12        8.30       -7.66     39.94 o 
 -10   6  12        3.55      -12.46     30.11 o 
  -9   6  12       28.26       19.18     15.84 o 
  -8   6  12      424.39      457.46     43.16 o 
  -7   6  12       52.22       42.71     17.82 o 
  -6   6  12      151.32      207.59     19.28 o 
  -5   6  12     1364.41     1466.95     39.81 o 
  -4   6  12        5.05        9.09     11.82 o 
  -3   6  12      215.42      202.46     14.10 o 
  -2   6  12     2180.00     2260.48     38.34 o 
  -1   6  12      767.50      695.96     18.69 o 
   0   6  12       22.10       18.24      8.99 o 
   1   6  12      258.04      301.32     11.02 o 
   2   6  12      112.19      142.56     10.36 o 
   3   6  12     4498.58     4406.40     76.50 o 
   4   6  12        0.29       16.45     30.30 o 
   5   6  12     2163.12     2267.73     69.40 o 
   6   6  12      519.35      526.73     37.46 o 
   7   6  12      989.04      831.46     78.51 o 
   8   6  12      150.86      174.02     33.71 o 
   9   6  12        3.42      -34.16     34.16 o 
  10   6  12        0.04       -9.75     27.45 o 
  11   6  12       39.69       39.42     30.77 o 
  12   6  12       23.73       39.02     59.50 o 
 -13   7  12       37.95      236.36     35.81 o 
 -12   7  12        8.56       62.15     41.60 o 
 -11   7  12       36.85      101.52     63.91 o 
 -10   7  12       16.08       13.08     18.02 o 
  -9   7  12        6.53      -14.18     14.18 o 
  -8   7  12      251.83      296.47     37.98 o 
  -7   7  12       73.81       64.80     17.61 o 
  -6   7  12       65.81       56.44     16.85 o 
  -5   7  12      320.84      353.51     18.95 o 
  -4   7  12        2.60       -5.58     11.67 o 
  -3   7  12     1918.85     1854.55     35.17 o 
  -2   7  12      313.82      241.96     14.65 o 
  -1   7  12        1.57        6.57      9.13 o 
   0   7  12        3.24       14.45     12.00 o 
   1   7  12     1622.77     1948.70     39.53 o 
   2   7  12      531.15      511.08     20.64 o 
   3   7  12      447.87      350.16     22.88 o 
   4   7  12     1398.90     1314.75     48.98 o 
   5   7  12      410.44      365.00     31.80 o 
   6   7  12      112.53      102.11     27.19 o 
   7   7  12      940.59      699.86     93.39 o 
   8   7  12       25.97        2.42     25.31 o 
   9   7  12        0.17      -22.40     25.17 o 
  10   7  12       13.27       14.18     29.21 o 
  11   7  12       30.60       10.93     30.85 o 
  12   7  12        7.32       27.66     32.72 o 
 -12   8  12       15.14       92.56     30.85 o 
 -11   8  12        3.36       46.93     31.68 o 
 -10   8  12       12.39       13.89     17.34 o 
  -9   8  12       44.96       43.80     25.13 o 
  -8   8  12       44.41       26.71     20.85 o 
  -7   8  12        2.63      -13.44     13.44 o 
  -6   8  12        0.18       -6.38     13.59 o 
  -5   8  12      713.54      914.06     43.58 o 
  -4   8  12        2.87       14.61     12.00 o 
  -3   8  12      328.53      397.66     17.45 o 
  -2   8  12      550.24      466.36     17.45 o 
  -1   8  12      443.40      388.67     16.30 o 
   0   8  12      131.14      155.84     14.12 o 
   1   8  12       21.76       43.92     12.38 o 
   2   8  12      801.68      774.50     25.17 o 
   3   8  12      881.29      834.60     32.65 o 
   4   8  12     1283.50     1312.05     53.43 o 
   5   8  12      535.38      496.18     33.78 o 
   6   8  12     1686.98     1572.22     59.66 o 
   7   8  12        0.72       10.70     25.00 o 
   8   8  12       82.25       85.99     29.92 o 
   9   8  12       13.16        9.86     24.90 o 
  10   8  12        1.29      -18.36     26.90 o 
  11   8  12       32.02       12.43     31.57 o 
  12   8  12       39.91       53.98     35.06 o 
 -11   9  12        4.95       38.57     23.69 o 
 -10   9  12       50.20       28.03     18.90 o 
  -9   9  12        0.42      -10.46     17.14 o 
  -8   9  12        4.22      -11.95     11.95 o 
  -7   9  12       37.04       23.30     14.82 o 
  -6   9  12      455.25      245.63     24.75 o 
  -5   9  12      328.04      235.60     33.53 o 
  -4   9  12      308.57      340.92     34.89 o 
  -3   9  12      231.96      220.75     14.98 o 
  -2   9  12        0.40       -2.56     11.80 o 
  -1   9  12      335.05      288.23     18.24 o 
   0   9  12      308.50      269.50     17.05 o 
   1   9  12       60.88       96.00     19.36 o 
   2   9  12      651.35      643.22     24.90 o 
   3   9  12     1603.20     1640.31     46.07 o 
   4   9  12      492.73      487.27     27.77 o 
   5   9  12      120.30      112.87     26.72 o 
   6   9  12      189.22      209.48     32.09 o 
   7   9  12      215.91      212.48     34.45 o 
   8   9  12       22.72       17.78     25.64 o 
   9   9  12       82.27       68.22     28.51 o 
  10   9  12        0.04       -0.45     35.54 o 
  11   9  12       11.29        1.43     27.11 o 
 -11  10  12       43.00      106.88     28.10 o 
 -10  10  12        0.05       17.13     42.42 o 
  -9  10  12      205.42      250.13     36.36 o 
  -8  10  12       83.53       52.34     28.37 o 
  -7  10  12       18.60       -4.23     15.68 o 
  -6  10  12        4.02       10.14     12.58 o 
  -5  10  12       73.54       26.79     12.82 o 
  -4  10  12      290.73      255.67     42.47 o 
  -3  10  12      184.22      131.84     15.52 o 
  -2  10  12      111.13       96.77     14.35 o 
  -1  10  12     1865.16     1917.56     41.56 o 
   0  10  12      277.70      291.50     18.79 o 
   1  10  12      613.21      708.59     22.53 o 
   2  10  12       35.02       27.64     15.69 o 
   3  10  12       64.06       47.83     18.07 o 
   4  10  12      841.15      844.34     34.65 o 
   5  10  12      154.27      165.60     29.37 o 
   6  10  12     1041.36     1046.45     55.37 o 
   7  10  12       44.69       57.84     29.70 o 
   8  10  12       47.93       34.20     30.03 o 
   9  10  12       24.38       26.32     28.45 o 
  10  10  12       32.12       10.48     29.37 o 
  11  10  12        0.38       -0.63     26.98 o 
 -10  11  12       36.94       61.65     31.95 o 
  -9  11  12        3.76       18.91     14.43 o 
  -8  11  12        1.53        1.85     13.96 o 
  -7  11  12      108.09       62.09     43.25 o 
  -6  11  12       24.65       13.33     15.59 o 
  -5  11  12       68.09       46.20     14.61 o 
  -4  11  12      767.46      660.59     50.14 o 
  -3  11  12      259.69      235.66     37.05 o 
  -2  11  12      214.92      184.30     40.48 o 
  -1  11  12       93.44      115.84     15.61 o 
   0  11  12      502.79      419.60     24.33 o 
   1  11  12     1127.78     1055.91     40.97 o 
   2  11  12       69.72       67.29     16.26 o 
   3  11  12       77.22       93.12     20.21 o 
   4  11  12       85.42      101.70     21.17 o 
   5  11  12      190.79      213.94     26.48 o 
   6  11  12      380.45      428.22     41.60 o 
   7  11  12       24.15       32.36     26.79 o 
   8  11  12       24.03       19.13     26.79 o 
   9  11  12       91.14       54.69     30.94 o 
  10  11  12       10.81        3.83     27.66 o 
  11  11  12        8.31       12.12     38.02 o 
 -10  12  12        8.85      -16.53     28.65 o 
  -9  12  12       20.57       14.32     25.89 o 
  -8  12  12       41.95       27.17     25.62 o 
  -7  12  12        2.46       25.07     15.70 o 
  -6  12  12       67.17       54.38     16.67 o 
  -5  12  12       10.45        7.87     18.69 o 
  -4  12  12       60.30       49.13     17.97 o 
  -2  12  12        3.56       -1.77     10.82 o 
  -1  12  12      101.87       87.56     26.32 o 
   0  12  12      119.80       63.43     13.55 o 
   1  12  12       90.03      108.11     16.78 o 
   2  12  12      219.75      208.17     18.58 o 
   3  12  12      242.02      231.34     33.36 o 
   4  12  12        4.29       -7.48     16.54 o 
   5  12  12       54.93       70.49     20.27 o 
   6  12  12      107.96      120.88     37.74 o 
   7  12  12      181.63      183.19     37.74 o 
   8  12  12        0.02      -19.28     25.13 o 
   9  12  12        5.80      -12.18     26.21 o 
  10  12  12        8.44        8.76     32.78 o 
 -10  13  12        9.12      -22.04     28.10 o 
  -9  13  12       15.90        6.06     30.30 o 
  -8  13  12       29.38       19.28     24.79 o 
  -7  13  12      132.38      163.46     18.18 o 
  -6  13  12        0.03       12.44     13.45 o 
  -5  13  12      337.87      281.23     75.76 o 
  -4  13  12       40.64       31.39     22.31 o 
  -3  13  12       11.84        2.45     13.21 o 
  -2  13  12      260.84      186.35     44.51 o 
  -1  13  12        4.11       -0.97     10.95 o 
   0  13  12      475.36      430.29     44.63 o 
   1  13  12      156.04      145.57     39.06 o 
   2  13  12       88.05       46.99     19.72 o 
   3  13  12       91.86      145.17     21.56 o 
   4  13  12        2.05      -13.44     15.35 o 
   5  13  12       34.26       48.85     20.33 o 
   6  13  12        9.84        8.98     19.89 o 
   7  13  12        4.67       -6.51     24.46 o 
   8  13  12       51.76       48.48     25.68 o 
   9  13  12        2.78      -24.84     50.14 o 
  10  13  12       36.19       30.30     34.16 o 
 -10  14  12       23.70       33.06     29.20 o 
  -9  14  12       13.15      -11.57     25.89 o 
  -8  14  12       47.02      131.66     70.25 o 
  -7  14  12        1.56        1.65     21.49 o 
  -6  14  12       25.12       12.67     25.34 o 
  -5  14  12       94.02      103.75     27.82 o 
  -4  14  12        0.55       13.68     13.10 o 
  -3  14  12      249.37      257.08     71.07 o 
  -2  14  12       12.43       -6.40     12.84 o 
  -1  14  12       12.10       34.72     14.42 o 
   0  14  12      399.55      349.85     49.59 o 
   1  14  12       18.70        8.92     11.50 o 
   2  14  12      312.28      312.33     33.92 o 
   3  14  12      143.91      108.75     27.85 o 
   4  14  12        1.70       -7.29     17.02 o 
   5  14  12      230.22      259.99     25.73 o 
   6  14  12        6.25        2.51     18.31 o 
   7  14  12       28.75        5.12     24.08 o 
   8  14  12        3.83       24.39     30.03 o 
   9  14  12        0.20       -9.85     23.10 o 
  -8  15  12       48.99      130.02     24.79 o 
  -7  15  12        0.02       29.75     24.24 o 
  -6  15  12        8.40       15.98     23.69 o 
  -5  15  12       45.85       70.52     26.45 o 
  -4  15  12        0.69       18.55     11.83 o 
  -3  15  12       60.98       63.18     14.46 o 
  -2  15  12        4.21       -5.79     12.16 o 
  -1  15  12        6.36        5.51     18.57 o 
   0  15  12      468.54      477.29     34.95 o 
   1  15  12        4.81        5.23     11.07 o 
   2  15  12       93.03       62.05     28.23 o 
   3  15  12        4.87        6.97     12.67 o 
   4  15  12       14.91       15.05     16.84 o 
   5  15  12       32.96       49.03     19.21 o 
   6  15  12       14.49       29.99     17.99 o 
   7  15  12        0.22       -1.13     20.39 o 
   8  15  12       70.61       98.48     61.71 o 
  -8  16  12       68.52      258.39     28.10 o 
  -7  16  12       15.12       61.71     27.00 o 
  -6  16  12       54.75       82.64     28.65 o 
  -5  16  12       75.99       67.22     24.79 o 
  -4  16  12       35.93       75.48     28.10 o 
  -3  16  12        3.35        7.71     31.95 o 
  -2  16  12       26.64       27.05     13.89 o 
  -1  16  12        2.30        6.26     17.32 o 
   0  16  12       35.14       50.64     18.43 o 
   1  16  12      199.15      211.78     46.28 o 
   2  16  12        5.54        8.52     15.04 o 
   3  16  12       92.49       46.99     15.33 o 
   4  16  12        4.35       -2.76     14.05 o 
   5  16  12       49.51       56.56     18.54 o 
   6  16  12       32.38       39.02     17.55 o 
   7  16  12        4.50       23.57     16.56 o 
  -7  17  12       15.24       57.30     20.94 o 
  -5  17  12        1.03       20.94     24.24 o 
  -4  17  12       12.96       67.22     28.65 o 
  -3  17  12        3.92       -4.96     34.16 o 
  -2  17  12        0.02        6.65     21.23 o 
  -1  17  12       31.42       16.96     12.80 o 
   0  17  12      169.28      116.56     20.33 o 
   1  17  12       25.55       38.12     14.17 o 
   2  17  12      105.66       92.77     18.27 o 
   3  17  12       18.63       18.13     17.11 o 
   4  17  12       46.30       61.33     24.76 o 
   5  17  12       14.94        8.52     18.22 o 
   6  17  12        0.14       19.93     32.57 o 
  -5  18  12        6.05       82.64     23.69 o 
  -4  18  12       11.67      104.68     28.65 o 
  -3  18  12        9.75      -12.12     31.40 o 
  -2  18  12        0.17       20.39     35.81 o 
  -1  18  12       40.73       61.16     42.42 o 
   0  18  12       13.94       28.28     27.27 o 
   1  18  12       25.59       19.63     13.14 o 
   2  18  12        0.99        0.10     17.51 o 
   3  18  12       14.31       38.67     19.06 o 
   4  18  12       24.40       56.48     18.86 o 
   5  18  12        0.03       21.85     19.19 o 
  -3  19  12       12.62       74.93     35.26 o 
  -2  19  12        1.86       35.81     34.71 o 
  -1  19  12       51.57      123.96     41.87 o 
   0  19  12        0.07       27.22     23.74 o 
   1  19  12       92.39      104.57     53.44 o 
   2  19  12        7.49       30.99     28.63 o 
   3  19  12       38.33       45.18     33.06 o 
   4  19  12        1.44       29.61     17.69 o 
   0  20  12        3.21       23.14     34.71 o 
   1  20  12       31.09       51.79     35.26 o 
 -13   0  13        4.88      -30.30     60.60 o 
 -11   0  13       20.70       47.38     49.59 o 
  -9   0  13      228.42      275.47     63.91 o 
  -7   0  13     1098.41     1016.50     73.28 o 
  -5   0  13      126.18      181.42     24.79 o 
  -3   0  13     2263.36     2165.66     62.50 o 
  -1   0  13     5219.98     5400.19    126.17 o 
   1   0  13        6.32       -2.53     10.20 o 
   3   0  13      242.22      205.04     16.93 o 
   5   0  13      146.94      217.62     35.26 o 
   7   0  13      893.49      661.69     56.20 o 
   9   0  13       97.90      175.75     49.03 o 
  11   0  13        4.90       19.28     45.18 o 
  13   0  13       26.38       89.80     58.95 o 
 -13   1  13       19.09       45.08     39.61 o 
 -12   1  13        8.68      -34.03     34.03 o 
 -11   1  13       12.11      -11.39     38.52 o 
 -10   1  13        0.73      -34.00     34.00 o 
  -9   1  13       24.11       -3.87     31.75 o 
  -8   1  13       22.14       17.87     34.28 o 
  -7   1  13      309.94      344.43     40.24 o 
  -6   1  13      372.30      376.69     20.22 o 
  -5   1  13     2667.77     2835.49     51.56 o 
  -4   1  13      204.86      179.53     15.14 o 
  -3   1  13     1836.86     1797.14     39.16 o 
  -2   1  13       11.82       -1.60      7.21 o 
  -1   1  13       25.27       39.30      8.64 o 
   0   1  13      121.36      160.81     10.08 o 
   1   1  13    10842.26    10464.31    146.03 o 
   2   1  13       14.70        1.88      9.43 o 
   3   1  13    10547.86     9933.35    123.87 o 
   4   1  13     1169.10     1083.03     40.10 o 
   5   1  13     3316.48     3264.38     86.85 o 
   6   1  13        9.15      -12.90     20.77 o 
   7   1  13      211.59      154.54     25.90 o 
   8   1  13       24.50       31.20     28.58 o 
   9   1  13       50.07       49.20     26.87 o 
  10   1  13        9.27        9.94     29.23 o 
  11   1  13       51.07       88.70     35.84 o 
  12   1  13       13.03       26.29     32.49 o 
  13   1  13       33.41       46.95     36.13 o 
 -13   2  13        1.45       11.76     40.31 o 
 -12   2  13       17.20      -17.88     35.85 o 
 -11   2  13        4.34       -9.46     34.54 o 
 -10   2  13       40.60       30.18     36.91 o 
  -9   2  13        9.29       -0.11     33.57 o 
  -8   2  13      796.36      725.03     51.77 o 
  -7   2  13      372.45      356.88     40.06 o 
  -6   2  13      143.39      209.53     17.81 o 
  -5   2  13      340.27      348.10     16.44 o 
  -4   2  13        2.14       -6.92      8.11 o 
  -3   2  13        3.86        3.23      8.00 o 
  -2   2  13      342.70      422.37     22.17 o 
  -1   2  13     1307.47     1579.57     28.62 o 
   0   2  13      831.76      753.83     15.23 o 
   1   2  13      180.77      168.76     10.80 o 
   2   2  13     2194.01     2435.64     41.75 o 
   3   2  13      188.63      194.16     14.67 o 
   4   2  13       29.85       26.26     16.09 o 
   5   2  13      776.50      694.43     36.21 o 
   6   2  13       46.30       62.68     21.71 o 
   7   2  13      133.94      162.15     28.15 o 
   8   2  13        9.93       35.21     24.51 o 
   9   2  13       36.70       54.94     31.53 o 
  10   2  13       86.79      129.10     38.57 o 
  11   2  13       14.02       31.41     29.96 o 
  12   2  13       21.07       13.41     30.59 o 
  13   2  13       19.42      -19.05     30.88 o 
 -13   3  13       14.17       38.02     52.34 o 
 -12   3  13       30.69       48.25     42.76 o 
 -11   3  13        5.59       14.86     34.74 o 
 -10   3  13       11.23      -34.90     34.90 o 
  -9   3  13       22.84       33.13     36.40 o 
  -8   3  13      645.52      650.14     47.67 o 
  -7   3  13     1877.05     2123.91    108.54 o 
  -6   3  13     1103.11     1194.57     43.40 o 
  -5   3  13      946.42     1169.83     26.92 o 
  -4   3  13     2972.32     2958.68     54.39 o 
  -3   3  13      791.31      743.90     17.77 o 
  -2   3  13      903.54      932.69     24.47 o 
  -1   3  13       70.14       72.77      7.38 o 
   0   3  13      132.94      111.02      8.25 o 
   1   3  13       94.43      141.16     22.05 o 
   2   3  13     2404.23     2080.64     31.57 o 
   3   3  13     6634.82     6621.93     93.09 o 
   4   3  13     1032.40      882.97     23.08 o 
   5   3  13       41.45       53.12     21.44 o 
   6   3  13     1875.95     1750.68     60.47 o 
   7   3  13       74.20      103.39     48.76 o 
   8   3  13      441.60      335.31     35.61 o 
   9   3  13       47.25       55.77     30.77 o 
  10   3  13       14.04       17.67     44.90 o 
  11   3  13       26.21       33.96     32.78 o 
  12   3  13       65.52       73.83     37.01 o 
  13   3  13        9.68      -28.16     33.21 o 
 -13   4  13       12.72       99.17     46.28 o 
 -12   4  13        2.63       -1.68     37.33 o 
 -11   4  13        9.11       -0.36     52.89 o 
 -10   4  13        1.37      -31.94     31.94 o 
  -9   4  13       16.66       23.40     30.87 o 
  -8   4  13       35.70       42.74     21.37 o 
  -7   4  13        9.58       17.86     16.44 o 
  -6   4  13        6.72       12.90     16.90 o 
  -5   4  13       65.74       79.99     12.42 o 
  -4   4  13      126.34      134.10     11.98 o 
  -3   4  13      175.33      173.99     12.17 o 
  -2   4  13     1453.19     1622.01     30.00 o 
  -1   4  13      375.41      298.69     11.36 o 
   0   4  13      279.75      291.60     13.65 o 
   1   4  13     1256.39     1470.05     40.67 o 
   2   4  13      258.36      264.33     10.67 o 
   3   4  13      242.77      232.52     11.40 o 
   4   4  13      226.06      235.89     13.41 o 
   5   4  13      335.79      454.77     65.29 o 
   6   4  13      126.54      153.24     26.24 o 
   7   4  13      447.02      462.66     38.04 o 
   8   4  13      119.71       96.04     29.76 o 
   9   4  13       75.82       57.10     26.39 o 
  10   4  13       14.92        8.52     28.30 o 
  11   4  13       16.80       14.03     31.88 o 
  12   4  13       11.87       12.52     34.71 o 
  13   4  13        0.27       -3.31     40.77 o 
 -12   5  13       25.23       32.02     34.93 o 
 -11   5  13        3.90       -8.33     32.81 o 
 -10   5  13       19.99      -19.51     31.39 o 
  -9   5  13       24.86        2.49     29.20 o 
  -8   5  13      168.21      312.04     43.37 o 
  -7   5  13        2.57       -3.10     15.46 o 
  -6   5  13     1340.55     1346.26     45.78 o 
  -5   5  13      179.83      247.83     16.01 o 
  -4   5  13      345.90      437.84     17.47 o 
  -3   5  13      540.63      688.30     19.60 o 
  -2   5  13     1266.53     1081.90     23.31 o 
  -1   5  13      296.08      421.03     13.33 o 
   0   5  13     1441.41     1646.98     26.64 o 
   1   5  13     2092.56     2248.41     33.55 o 
   2   5  13     1710.93     1778.13     28.29 o 
   3   5  13      229.45      233.78     11.36 o 
   4   5  13     6597.16     6702.96    124.46 o 
   5   5  13      204.40      150.54     24.87 o 
   6   5  13      110.48      159.67     28.32 o 
   7   5  13        7.22       16.19     33.06 o 
   8   5  13        4.65      -26.19     26.19 o 
   9   5  13        5.44      -12.40     26.97 o 
  10   5  13       38.61       48.63     33.06 o 
  11   5  13        0.67        8.53     29.65 o 
  12   5  13       12.36       15.08     29.84 o 
 -12   6  13        0.21        4.74     27.86 o 
 -11   6  13        3.75       -3.41     27.67 o 
 -10   6  13        1.56      -13.16     25.95 o 
  -9   6  13        0.27       -3.61     49.31 o 
  -8   6  13       25.75       21.74     15.95 o 
  -7   6  13        3.89       -5.11     16.45 o 
  -6   6  13      217.63      271.91     27.52 o 
  -5   6  13      629.23      650.81     25.74 o 
  -4   6  13        0.14       -1.28     11.53 o 
  -3   6  13      930.16      974.50     23.87 o 
  -2   6  13        2.38       26.86      9.89 o 
  -1   6  13       77.79      136.88     11.42 o 
   0   6  13      121.37      188.61     10.15 o 
   1   6  13      141.29      126.38      8.93 o 
   2   6  13      152.59      223.30     11.69 o 
   3   6  13       90.37      195.95     41.51 o 
   4   6  13      794.51      711.70     48.28 o 
   5   6  13      238.76      292.65     29.03 o 
   6   6  13       19.78       16.43     24.03 o 
   7   6  13      264.09      326.76     43.25 o 
   8   6  13        1.55      -10.44     26.87 o 
   9   6  13       48.02       16.84     34.71 o 
  10   6  13       10.64        8.98     27.65 o 
  11   6  13        0.01      -26.10     26.10 o 
  12   6  13       27.00       30.30     31.99 o 
 -12   7  13       26.19       70.05     30.85 o 
 -11   7  13       19.93       55.82     45.18 o 
 -10   7  13        1.94      -23.69     27.75 o 
  -9   7  13        0.02      -26.96     34.43 o 
  -8   7  13        4.48      -13.96     19.70 o 
  -7   7  13        2.80        5.21     15.62 o 
  -6   7  13      431.45      458.77     32.02 o 
  -5   7  13      210.89      221.47     18.51 o 
  -4   7  13      168.02      163.90     14.26 o 
  -3   7  13      166.33      241.18     15.67 o 
  -2   7  13      909.45      841.76     21.69 o 
  -1   7  13      166.86      155.96     12.25 o 
   0   7  13     1461.05     1510.23     29.01 o 
   1   7  13      108.20      113.47     14.15 o 
   2   7  13     1416.15     1556.81     44.34 o 
   3   7  13      485.09      468.21     24.29 o 
   4   7  13      854.91      827.56     32.34 o 
   5   7  13     1330.28     1179.71     79.06 o 
   6   7  13      493.68      440.47     35.37 o 
   7   7  13      139.83      164.62     31.73 o 
   8   7  13       76.84       40.23     26.04 o 
   9   7  13        8.90       25.72     33.06 o 
  10   7  13        2.25       -0.58     25.42 o 
  11   7  13        5.56       -0.28     29.95 o 
  12   7  13       18.72       -4.32     32.66 o 
 -12   8  13        3.98       81.05     67.49 o 
 -11   8  13        7.68       35.51     24.52 o 
 -10   8  13       23.84       37.96     29.20 o 
  -9   8  13       64.31       57.06     42.28 o 
  -8   8  13       66.26       31.54     22.11 o 
  -7   8  13       61.21       43.88     15.27 o 
  -6   8  13       31.20       -3.80     12.55 o 
  -5   8  13      261.33      231.18     28.71 o 
  -4   8  13        7.37        0.27     11.13 o 
  -3   8  13      594.29      634.41     21.24 o 
  -2   8  13     1637.70     1742.58     33.50 o 
  -1   8  13       59.97       34.26     10.38 o 
   0   8  13       87.71      152.66     14.70 o 
   1   8  13       67.23       46.68     12.37 o 
   2   8  13      866.87      847.06     27.12 o 
   3   8  13       44.18       21.69     17.71 o 
   4   8  13       19.36        5.79     18.49 o 
   5   8  13        0.81       27.46     21.42 o 
   6   8  13       85.19      134.91     25.38 o 
   7   8  13      191.94      233.15     32.81 o 
   8   8  13       35.68       40.13     26.85 o 
   9   8  13        3.68        0.83     24.25 o 
  10   8  13       87.86       95.73     31.33 o 
  11   8  13       24.45       24.12     27.89 o 
  12   8  13        1.09       22.59     42.42 o 
 -12   9  13        0.33       84.85     27.00 o 
 -11   9  13        8.99       34.16     24.24 o 
 -10   9  13        5.54       17.53     21.96 o 
  -9   9  13       43.59       14.92     14.68 o 
  -8   9  13       17.77        9.75     13.38 o 
  -7   9  13      139.41       47.91     27.14 o 
  -6   9  13      267.22      128.34     16.91 o 
  -5   9  13       64.43       81.66     16.78 o 
  -4   9  13       40.06       28.01     13.87 o 
  -3   9  13      263.18      329.41     32.79 o 
  -2   9  13        1.67        3.00     12.12 o 
  -1   9  13        0.69       13.95     12.55 o 
   0   9  13       36.20       51.60     13.71 o 
   1   9  13     1008.75      892.47     31.41 o 
   2   9  13        2.28       12.42     14.81 o 
   3   9  13     1913.69     1862.97     50.25 o 
   4   9  13       43.10       19.28     18.31 o 
   5   9  13      959.94      921.53     53.72 o 
   6   9  13       46.42       68.82     27.15 o 
   7   9  13      324.40      314.35     44.90 o 
   8   9  13        0.44       -8.06     23.11 o 
   9   9  13        1.03        6.68     24.59 o 
  10   9  13        0.44      -20.73     30.03 o 
  11   9  13       12.78      -10.47     26.55 o 
 -11  10  13        1.36       92.56     25.89 o 
 -10  10  13       20.76       98.62     29.20 o 
  -9  10  13        6.94       11.82     22.04 o 
  -8  10  13       36.38       22.61     15.43 o 
  -7  10  13       10.42        7.45     12.21 o 
  -6  10  13        0.03        1.12     11.11 o 
  -5  10  13       16.71       12.28     12.04 o 
  -4  10  13      272.39      245.25     28.84 o 
  -3  10  13      712.93      608.53     34.05 o 
  -2  10  13      948.48      916.78     32.83 o 
  -1  10  13        5.69       16.19     13.50 o 
   0  10  13      533.17      530.84     30.61 o 
   1  10  13       21.48       39.98     12.37 o 
   2  10  13      723.34      769.62     28.00 o 
   3  10  13        5.59       -6.97     18.12 o 
   4  10  13      405.83      525.54     30.34 o 
   5  10  13      138.50      136.70     22.99 o 
   6  10  13      487.05      477.23     38.00 o 
   7  10  13        0.74       -6.97     24.02 o 
   8  10  13       24.44       10.09     24.94 o 
   9  10  13       36.50       38.49     26.45 o 
  10  10  13       19.14       41.78     28.81 o 
  11  10  13        8.40      -11.52     26.67 o 
 -10  11  13       25.24      103.03     25.89 o 
  -9  11  13       51.77       64.44     21.21 o 
  -8  11  13        0.00      -14.51     14.51 o 
  -7  11  13      190.06      125.04     60.60 o 
  -6  11  13      197.03      227.84     23.23 o 
  -5  11  13      429.79      475.64     31.49 o 
  -4  11  13      104.67       88.44     25.52 o 
  -3  11  13      237.70      266.29     29.18 o 
  -2  11  13       56.86       32.14     12.72 o 
  -1  11  13        0.69       -5.89     11.99 o 
   0  11  13        0.06      -12.44     12.44 o 
   1  11  13       78.24       88.76     15.30 o 
   2  11  13      474.03      444.44     23.31 o 
   3  11  13       22.58       22.81     17.89 o 
   4  11  13       86.83       91.92     22.69 o 
   5  11  13      760.98      717.66     34.29 o 
   6  11  13        0.03        4.94     22.46 o 
   7  11  13      148.65      121.70     28.51 o 
   8  11  13       20.09       10.28     23.65 o 
   9  11  13        0.04       -7.05     26.17 o 
  10  11  13        0.25      -23.86     24.74 o 
  -9  12  13       53.18       44.62     26.45 o 
  -8  12  13       44.14       33.28     15.59 o 
  -7  12  13        0.15        1.71     12.30 o 
  -6  12  13       28.95       29.92     15.75 o 
  -5  12  13      114.02       93.46     20.06 o 
  -4  12  13        0.36       11.22     12.94 o 
  -3  12  13      187.54      105.75     29.23 o 
  -2  12  13      110.36       79.21     25.29 o 
  -1  12  13      183.55      191.34     39.18 o 
   0  12  13      189.79      181.43     46.06 o 
   1  12  13       52.07       31.91     13.69 o 
   2  12  13       25.91       13.44     11.62 o 
   3  12  13       94.85      114.81     19.39 o 
   4  12  13        3.98      -17.36     17.36 o 
   5  12  13        5.34       -0.93     17.41 o 
   6  12  13       41.71       35.97     19.27 o 
   7  12  13       26.76       26.11     24.36 o 
   8  12  13       54.13       57.55     28.92 o 
   9  12  13       13.73       12.80     25.01 o 
  10  12  13        0.99      -19.52     29.75 o 
  -9  13  13       11.82        4.96     28.10 o 
  -8  13  13       24.43       11.57     25.89 o 
  -7  13  13        5.76       25.49     10.58 o 
  -6  13  13      163.01      187.64     60.33 o 
  -5  13  13       28.49       38.60     17.48 o 
  -4  13  13      303.40      272.95     40.49 o 
  -3  13  13        1.58       -1.65     18.31 o 
  -2  13  13        7.27       16.85     10.52 o 
  -1  13  13      129.49       99.03     25.36 o 
   0  13  13        7.05      -10.11     12.33 o 
   1  13  13       58.07       15.37     11.60 o 
   2  13  13       50.82       47.21     19.88 o 
   3  13  13      356.28      384.10     27.33 o 
   4  13  13      212.90      205.97     24.29 o 
   5  13  13        1.46       12.23     17.85 o 
   6  13  13       39.18       49.82     19.48 o 
   7  13  13       36.87       40.09     24.29 o 
   8  13  13        6.45      -11.68     50.96 o 
   9  13  13        1.09      -21.54     21.54 o 
  -9  14  13       80.97       36.91     29.20 o 
  -8  14  13       39.30       79.89     19.28 o 
  -7  14  13       27.93       99.72     23.69 o 
  -6  14  13       10.49       22.25     19.28 o 
  -5  14  13        2.30       13.00     12.95 o 
  -4  14  13        8.01       23.71     13.68 o 
  -3  14  13       18.55       32.07     18.98 o 
  -2  14  13       72.74       50.72     15.83 o 
  -1  14  13      387.25      380.71     41.32 o 
   0  14  13      110.66       63.43     23.70 o 
   1  14  13      394.30      456.19     61.16 o 
   2  14  13      138.64       85.74     23.54 o 
   3  14  13        6.01        4.14     10.51 o 
   4  14  13        1.64       -0.47     16.02 o 
   5  14  13       19.21       24.64     19.69 o 
   6  14  13        1.62        0.66     18.41 o 
   7  14  13       78.43       98.36     21.00 o 
   8  14  13       11.77       12.14     23.01 o 
   9  14  13       55.34      148.21     31.95 o 
  -8  15  13        0.42       25.34     17.63 o 
  -6  15  13       26.16       58.95     25.89 o 
  -5  15  13        1.44        9.37     23.14 o 
  -4  15  13       29.87       23.91     15.43 o 
  -3  15  13        6.71       -4.41     11.33 o 
  -2  15  13       19.78        0.37     15.87 o 
  -1  15  13       19.90       20.18     14.91 o 
   0  15  13       89.92       63.28     16.43 o 
   1  15  13       22.47       13.28     11.33 o 
   2  15  13      200.13      258.28     33.60 o 
   3  15  13       52.50       27.41     13.73 o 
   4  15  13      117.82      142.11     20.80 o 
   5  15  13       19.27       24.82     20.65 o 
   6  15  13       21.62       55.93     18.72 o 
   7  15  13        7.17       43.35     18.08 o 
   8  15  13        0.99       37.63     18.04 o 
  -7  16  13       45.52      163.63     25.34 o 
  -6  16  13        2.31       41.32     22.04 o 
  -5  16  13       14.37       14.32     24.79 o 
  -4  16  13        4.09       40.77     26.45 o 
  -3  16  13       87.82       78.78     34.71 o 
  -2  16  13        5.56       14.79     23.14 o 
  -1  16  13       77.36       65.53     15.72 o 
   0  16  13       67.76       61.46     17.07 o 
   1  16  13       77.00       77.98     27.46 o 
   2  16  13        4.07       -6.28     21.22 o 
   3  16  13        0.05        5.49     14.15 o 
   4  16  13        2.17       12.17     15.27 o 
   5  16  13       48.60       80.32     18.64 o 
   6  16  13        9.25       28.61     18.71 o 
   7  16  13       64.55       50.39     55.09 o 
  -5  17  13       17.28       33.06     24.79 o 
  -4  17  13        1.41       23.69     27.55 o 
  -3  17  13       10.34       20.94     27.00 o 
  -2  17  13        0.78       48.48     32.51 o 
  -1  17  13       12.81        3.78     13.25 o 
   0  17  13       15.01       28.94     16.82 o 
   1  17  13       38.47        5.92     16.10 o 
   2  17  13       21.87       14.58     16.39 o 
   3  17  13      100.68       98.37     21.23 o 
   4  17  13       24.29       35.30     18.93 o 
   5  17  13       18.93       15.90     12.06 o 
   6  17  13        6.34       75.06     15.47 o 
  -5  18  13        1.12       47.38     24.79 o 
  -4  18  13       36.48       80.44     27.55 o 
  -3  18  13        2.34       12.67     24.24 o 
  -2  18  13       87.55      121.21     38.02 o 
  -1  18  13       25.80       44.08     32.51 o 
   0  18  13      125.90      104.87     38.29 o 
   1  18  13        3.60       41.62     18.12 o 
   2  18  13       33.57       52.49     15.71 o 
   3  18  13        6.80       16.59     20.89 o 
   4  18  13        0.01        8.14     17.23 o 
   5  18  13       15.26       44.94     20.11 o 
  -2  19  13        3.63       29.20     29.20 o 
  -1  19  13        2.87       73.83     38.57 o 
   0  19  13       13.43       -2.20     42.42 o 
   1  19  13       16.35       34.95     27.72 o 
   2  19  13        5.03       42.42     32.51 o 
   3  19  13       13.06       41.19     17.19 o 
   4  19  13        0.00       10.09     16.23 o 
 -12   0  14       24.96       17.08     49.59 o 
 -10   0  14      109.02       81.54     55.09 o 
  -8   0  14      497.81      558.11     71.62 o 
  -6   0  14     3119.23     3399.35    140.49 o 
  -4   0  14      622.46      704.06     22.47 o 
  -2   0  14     1316.13     1300.59     42.66 o 
   0   0  14    14042.26    12863.21    221.69 o 
   2   0  14     6815.00     7735.09    137.94 o 
   4   0  14       12.43      -15.77     15.77 o 
   6   0  14        0.75      -12.67     25.34 o 
   8   0  14       52.73       18.73     33.06 o 
  10   0  14        9.58        6.06     38.02 o 
  12   0  14        2.83       -6.61     47.93 o 
 -13   1  14        0.36      -47.38     47.38 o 
 -12   1  14        5.47      -34.74     42.83 o 
 -11   1  14        4.02       -2.73     33.31 o 
 -10   1  14       12.08       -9.89     31.27 o 
  -9   1  14        0.34      -13.86     31.63 o 
  -8   1  14       16.86        4.46     29.88 o 
  -7   1  14       29.29       58.26     34.87 o 
  -6   1  14      277.32      316.80     35.06 o 
  -5   1  14       71.49      109.58     15.67 o 
  -4   1  14      421.22      410.77     12.24 o 
  -3   1  14      217.50      262.09     11.35 o 
  -2   1  14       76.90       68.43     12.48 o 
  -1   1  14       50.72      112.88     10.10 o 
   0   1  14     1528.73     1784.88     27.09 o 
   1   1  14      817.40     1151.60     20.92 o 
   2   1  14     9121.01     9411.23    117.25 o 
   3   1  14       81.85      140.64     12.73 o 
   4   1  14     3286.25     3111.99     66.00 o 
   5   1  14       76.84       91.18     19.67 o 
   6   1  14      182.68      164.75     35.81 o 
   7   1  14       34.65       12.70     23.55 o 
   8   1  14        5.30       -5.29     33.88 o 
   9   1  14        0.45        4.93     26.04 o 
  10   1  14      437.84      483.13     43.41 o 
  11   1  14        5.38       51.18     30.44 o 
  12   1  14       57.21       77.39     37.19 o 
  13   1  14        9.21       10.75     36.13 o 
 -12   2  14       10.62      -21.76     36.27 o 
 -11   2  14        3.51      -19.88     40.31 o 
 -10   2  14       73.19       78.74     36.79 o 
  -9   2  14       27.68       46.96     37.52 o 
  -8   2  14      159.39      208.19     39.85 o 
  -7   2  14        0.66       13.05     34.44 o 
  -6   2  14     3472.21     3458.68    105.62 o 
  -5   2  14        0.74        1.99     12.90 o 
  -4   2  14       66.44       95.70     11.95 o 
  -3   2  14        9.51        7.17      7.05 o 
  -2   2  14      205.27      205.64     12.00 o 
  -1   2  14     5117.03     4787.43     80.85 o 
   0   2  14      473.62      543.46     30.77 o 
   1   2  14     4482.76     4587.16     69.03 o 
   2   2  14     7035.45     6632.11     84.80 o 
   3   2  14     5577.39     5058.94     67.42 o 
   4   2  14     2348.29     1959.90     48.96 o 
   5   2  14        0.10       12.45     42.70 o 
   6   2  14        8.34      -29.48     29.48 o 
   7   2  14      523.00      580.88     38.73 o 
   8   2  14        0.02      -14.86     24.85 o 
   9   2  14       12.49       22.53     24.72 o 
  10   2  14       87.38       48.53     27.06 o 
  11   2  14        3.50      -20.73     27.36 o 
  12   2  14        3.35      -14.30     46.56 o 
  13   2  14        4.33      -32.51     46.83 o 
 -12   3  14       13.01        6.21     41.69 o 
 -11   3  14       18.01       13.23     33.33 o 
 -10   3  14        6.63       -4.83     39.37 o 
  -9   3  14        0.02      -17.31     30.02 o 
  -8   3  14       34.70       48.45     33.23 o 
  -7   3  14      116.87      203.30     37.64 o 
  -6   3  14      123.13      146.75     18.81 o 
  -5   3  14     1159.17     1180.89     33.16 o 
  -4   3  14       18.06       20.74     12.99 o 
  -3   3  14       27.51       13.54      8.98 o 
  -2   3  14       80.53       93.55     10.15 o 
  -1   3  14       57.59       59.88     10.07 o 
   0   3  14        2.04        5.83      6.47 o 
   1   3  14     2935.20     3129.00     43.61 o 
   2   3  14     1004.62      932.62     18.84 o 
   3   3  14     2738.44     2663.10     45.99 o 
   4   3  14     1424.46     1292.67     27.31 o 
   5   3  14     2289.15     2420.56     79.89 o 
   6   3  14     1169.83     1230.30     49.23 o 
   7   3  14       50.05       33.46     24.92 o 
   8   3  14      265.34      291.69     36.22 o 
   9   3  14      262.63      329.73     39.06 o 
  10   3  14       56.63       73.95     31.49 o 
  11   3  14      127.02      124.87     35.77 o 
  12   3  14        3.67      -13.84     28.19 o 
 -12   4  14        0.16      -34.04     34.04 o 
 -11   4  14        2.78        5.35     37.58 o 
 -10   4  14        4.14      -36.71     36.71 o 
  -9   4  14       72.13       50.04     33.62 o 
  -8   4  14      180.14      134.47     34.83 o 
  -7   4  14      652.87      576.11     44.63 o 
  -6   4  14      423.42      428.52     40.31 o 
  -5   4  14     1408.34     1511.92     54.00 o 
  -4   4  14        5.85      -11.88     11.88 o 
  -3   4  14      689.44      636.32     17.19 o 
  -2   4  14       70.72       59.13      9.02 o 
  -1   4  14      536.60      653.53     15.17 o 
   0   4  14      730.23      864.62     22.29 o 
   1   4  14     5271.97     5332.21     69.65 o 
   2   4  14      104.84      106.72     11.99 o 
   3   4  14     1138.49     1173.54     23.94 o 
   4   4  14      606.84      589.69     18.75 o 
   5   4  14     1033.24      977.92     30.24 o 
   6   4  14     1310.01     1343.72     52.87 o 
   7   4  14      113.28      110.98     27.26 o 
   8   4  14      431.26      369.92     37.30 o 
   9   4  14      155.35      107.40     31.61 o 
  10   4  14        0.21      -27.59     28.44 o 
  11   4  14       12.36        8.47     29.51 o 
  12   4  14       12.54       32.95     30.49 o 
 -12   5  14        3.06      -13.72     36.36 o 
 -11   5  14       16.50        3.73     33.89 o 
 -10   5  14        1.37      -28.63     28.63 o 
  -9   5  14        2.88        3.61     31.19 o 
  -8   5  14      126.06      109.27     37.47 o 
  -7   5  14      457.76      533.63     44.74 o 
  -6   5  14       80.34       63.07     15.57 o 
  -5   5  14      725.35      751.76     27.10 o 
  -4   5  14       50.32       11.64     11.05 o 
  -3   5  14      353.94      497.49     16.85 o 
  -2   5  14      127.61      212.49     13.27 o 
  -1   5  14      366.65      365.68     13.15 o 
   0   5  14       63.64       55.97     10.19 o 
   1   5  14      610.90      564.57     14.54 o 
   2   5  14       57.86       40.88     13.45 o 
   3   5  14     4262.66     3656.76     63.39 o 
   4   5  14        0.18       21.11     13.47 o 
   5   5  14       64.46       25.52     20.38 o 
   6   5  14      556.71      578.88     53.99 o 
   7   5  14        3.59       -0.94     23.80 o 
   8   5  14       82.17       96.37     28.93 o 
   9   5  14      222.10      135.89     27.80 o 
  10   5  14        5.04      -23.42     24.62 o 
  11   5  14       83.09       99.41     33.36 o 
  12   5  14        3.13      -29.38     29.38 o 
 -12   6  14        0.29       24.64     48.48 o 
 -11   6  14        0.09      -23.39     23.39 o 
 -10   6  14        8.22       -1.50     30.75 o 
  -9   6  14       97.44      145.80     36.21 o 
  -8   6  14      158.91      158.02     35.46 o 
  -7   6  14      503.31      479.40     44.71 o 
  -6   6  14      114.42      122.87     20.20 o 
  -5   6  14      266.76      288.11     20.00 o 
  -4   6  14       89.85      111.63     14.35 o 
  -3   6  14        1.63        5.76     10.33 o 
  -2   6  14     1066.62     1050.18     23.83 o 
  -1   6  14      610.14      585.73     17.67 o 
   0   6  14      911.78     1032.06     20.40 o 
   1   6  14      986.74      902.58     18.45 o 
   2   6  14      301.62      344.27     24.46 o 
   3   6  14      439.77      427.45     23.09 o 
   4   6  14       28.21       62.84     17.05 o 
   5   6  14      773.87      833.38     40.10 o 
   6   6  14       26.27       42.77     24.88 o 
   7   6  14      147.95      173.12     30.13 o 
   8   6  14        0.25       -8.15     23.24 o 
   9   6  14       61.53       59.06     28.33 o 
  10   6  14        8.06      -14.11     24.14 o 
  11   6  14        0.18      -25.76     27.52 o 
  12   6  14        0.12      -18.79     30.44 o 
 -12   7  14        7.24       39.67     59.50 o 
 -11   7  14       31.37       52.18     48.76 o 
 -10   7  14        0.90      -17.61     25.46 o 
  -9   7  14      192.34       89.78     41.60 o 
  -8   7  14      104.68       92.40     29.75 o 
  -7   7  14       28.15       18.97     13.95 o 
  -6   7  14      205.33      232.41     27.99 o 
  -5   7  14      578.72      543.71     36.60 o 
  -4   7  14       84.05       88.12     14.52 o 
  -3   7  14        4.75        6.88     10.72 o 
  -2   7  14       75.03      131.49     12.81 o 
  -1   7  14     1841.55     1940.39     35.06 o 
   0   7  14       26.87       38.94     12.11 o 
   1   7  14      294.05      294.32     13.39 o 
   2   7  14      309.73      318.87     18.21 o 
   3   7  14     1685.53     1577.94     71.68 o 
   4   7  14      312.23      301.23     22.67 o 
   5   7  14       29.83       36.48     21.54 o 
   6   7  14      795.84      675.29     40.19 o 
   7   7  14      210.38      256.93     31.57 o 
   8   7  14        2.00       -4.91     23.43 o 
   9   7  14       63.05       89.57     28.69 o 
  10   7  14       19.74       -3.07     22.89 o 
  11   7  14       62.88       41.34     28.19 o 
  12   7  14       32.39      -11.75     55.09 o 
 -12   8  14        0.33       88.15     31.40 o 
 -11   8  14        0.33       34.80     23.77 o 
 -10   8  14        1.46      -10.29     30.03 o 
  -9   8  14       20.71       -7.45     20.99 o 
  -8   8  14      316.64      110.19     38.02 o 
  -7   8  14      292.83      237.30    117.08 o 
  -6   8  14      600.44      275.86     39.67 o 
  -5   8  14      433.94      457.89     28.84 o 
  -4   8  14      145.39      139.55     16.39 o 
  -3   8  14       39.30       44.07     13.53 o 
  -2   8  14      977.91     1103.71     26.00 o 
  -1   8  14        8.85        5.51     12.06 o 
   0   8  14     1455.81     1759.18     51.37 o 
   1   8  14       59.76       46.46     17.91 o 
   2   8  14     3457.99     3403.61     69.26 o 
   3   8  14       13.40       11.85     23.44 o 
   4   8  14      651.78      550.29     28.33 o 
   5   8  14      212.29      201.26     26.86 o 
   6   8  14      126.50      145.62     33.06 o 
   7   8  14       46.94       30.81     23.70 o 
   8   8  14       35.52       28.06     21.18 o 
   9   8  14        6.43       -5.14     22.42 o 
  10   8  14        0.10      -19.86     22.78 o 
  11   8  14        1.44      -14.33     28.74 o 
 -12   9  14        7.49       38.02     28.65 o 
 -11   9  14       56.40       85.11     44.63 o 
 -10   9  14        0.13       -8.50     22.43 o 
  -9   9  14       91.47       56.94     49.59 o 
  -8   9  14       89.24       52.17     15.77 o 
  -7   9  14       20.67       -8.21     13.36 o 
  -6   9  14       77.65       44.90     15.27 o 
  -5   9  14      246.15      218.36     43.58 o 
  -4   9  14       32.26       17.10     13.84 o 
  -3   9  14     1059.51     1173.71     46.80 o 
  -2   9  14       37.30       46.27     12.72 o 
  -1   9  14      452.87      534.37     23.06 o 
   0   9  14     1238.25      978.36     36.62 o 
   1   9  14      257.46      311.73     19.32 o 
   2   9  14      411.78      372.20     21.21 o 
   3   9  14     1020.76     1142.10     39.17 o 
   4   9  14      393.43      381.69     26.91 o 
   5   9  14       50.16       85.22     21.03 o 
   6   9  14      534.25      465.51     61.71 o 
   7   9  14       86.66       83.74     26.45 o 
   8   9  14       28.31       21.05     23.65 o 
   9   9  14       12.41       10.29     26.72 o 
  10   9  14       87.45      108.55     29.55 o 
  11   9  14        1.88        3.85     37.74 o 
 -10  10  14        6.17       75.48     30.85 o 
  -9  10  14       19.37       15.98     27.55 o 
  -8  10  14      162.57       96.02     34.45 o 
  -7  10  14       45.77       25.17     13.42 o 
  -6  10  14      166.97      133.58     32.37 o 
  -5  10  14       86.10       50.21     15.43 o 
  -4  10  14      387.31      479.52     33.89 o 
  -3  10  14     1062.78     1009.53     75.79 o 
  -2  10  14      486.14      554.33     27.41 o 
  -1  10  14      193.29      233.88     22.18 o 
   0  10  14      328.93      294.45     24.74 o 
   1  10  14      921.61      872.07     34.70 o 
   2  10  14      745.25      789.85     28.66 o 
   3  10  14       53.39       57.44     17.93 o 
   4  10  14      266.97      377.62     26.41 o 
   5  10  14      525.54      520.43     31.45 o 
   6  10  14       24.14       54.36     23.16 o 
   7  10  14      112.61      120.34     42.15 o 
   8  10  14        0.23      -22.88     23.52 o 
   9  10  14       35.00       64.13     38.29 o 
  10  10  14       13.24        3.38     39.67 o 
  11  10  14        0.04        0.04     27.86 o 
 -10  11  14        8.26       57.30     24.79 o 
  -9  11  14       24.54       67.22     25.34 o 
  -8  11  14        0.68       11.89     17.07 o 
  -7  11  14        1.46       -7.39     14.02 o 
  -6  11  14        8.74       20.33     14.40 o 
  -5  11  14       36.60       49.54     16.50 o 
  -4  11  14       12.38       -2.94     12.49 o 
  -2  11  14      285.15      245.25     51.41 o 
  -1  11  14      355.59      237.36     24.89 o 
   0  11  14       56.76       43.34     14.19 o 
   1  11  14      122.49       79.11     15.33 o 
   2  11  14      207.65      220.17     20.05 o 
   3  11  14      542.75      610.21     27.86 o 
   4  11  14      260.24      284.02     25.24 o 
   5  11  14       86.89       81.44     21.81 o 
   6  11  14        6.77        7.70     19.36 o 
   7  11  14        7.32       -5.66     21.76 o 
   8  11  14       36.90       13.08     23.71 o 
   9  11  14        4.69      -21.59     26.72 o 
  10  11  14       18.88        1.09     23.03 o 
  -9  12  14       41.61       76.58     22.59 o 
  -8  12  14       10.88       20.64     16.93 o 
  -7  12  14      135.87      174.79     18.69 o 
  -6  12  14      202.26      227.23     21.36 o 
  -5  12  14      113.21      131.07     20.65 o 
  -4  12  14      209.75      213.77     34.16 o 
  -3  12  14        1.08       13.68     13.96 o 
  -2  12  14       78.63       52.40     22.84 o 
   0  12  14       39.76       16.34     11.79 o 
   1  12  14        6.57       -2.47     12.17 o 
   2  12  14      367.90      320.40     30.30 o 
   3  12  14       60.80       48.29     17.77 o 
   4  12  14       64.54       61.03     19.45 o 
   5  12  14        0.09       -4.48     17.63 o 
   6  12  14       15.97       20.24     19.02 o 
   7  12  14       22.47       18.96     21.58 o 
   8  12  14        5.26       -2.62     19.35 o 
   9  12  14       30.80       27.13     24.09 o 
  10  12  14        1.93       39.61     23.39 o 
  -8  13  14       23.67       57.30     19.83 o 
  -7  13  14        1.07        3.74      9.93 o 
  -6  13  14        6.23        5.51     18.73 o 
  -5  13  14       82.85       95.44     18.66 o 
  -4  13  14       80.34      109.53     21.56 o 
  -3  13  14       13.90        0.17     13.16 o 
  -2  13  14      365.59      350.85     30.57 o 
  -1  13  14      194.89      226.28     28.44 o 
   0  13  14      157.33      135.69     37.75 o 
   1  13  14       33.28        4.58     11.54 o 
   2  13  14       22.04       13.07     12.85 o 
   3  13  14      438.59      426.04     25.81 o 
   4  13  14       27.82       37.98     17.43 o 
   5  13  14      331.83      287.58     25.42 o 
   6  13  14       17.36       12.28     18.74 o 
   7  13  14        9.80        4.18     17.79 o 
   8  13  14        5.80       46.06     24.79 o 
   9  13  14       10.72       25.58     47.11 o 
  -7  14  14       76.96      139.94     20.94 o 
  -6  14  14        0.59        4.96     13.77 o 
  -5  14  14       59.60       56.74     14.01 o 
  -4  14  14       12.82       17.32     15.45 o 
  -3  14  14       91.90       83.21     22.56 o 
  -2  14  14       90.77      141.50     24.29 o 
  -1  14  14      190.29      217.47     27.06 o 
   0  14  14       41.96       27.29     12.02 o 
   1  14  14      128.06       70.66     26.72 o 
   2  14  14      219.29      210.80     32.21 o 
   3  14  14       92.14      110.84     25.02 o 
   4  14  14        0.13       14.54     12.26 o 
   5  14  14       29.35       14.71     17.49 o 
   6  14  14      118.16      160.54     23.69 o 
   7  14  14        2.03        6.08     28.18 o 
   8  14  14       68.94      106.63     30.46 o 
   9  14  14        0.14       72.73     20.39 o 
  -7  15  14        5.11       13.77     17.08 o 
  -6  15  14        0.63       13.77     15.98 o 
  -5  15  14        0.29      -13.50     13.50 o 
  -4  15  14       26.19       29.57     12.47 o 
  -3  15  14        0.03        2.57     19.28 o 
  -2  15  14      122.26      153.45     24.71 o 
  -1  15  14       21.31       -2.60     20.91 o 
   0  15  14       52.05       24.57     15.27 o 
   1  15  14      162.17      155.24     47.56 o 
   2  15  14        0.01       11.00     12.90 o 
   3  15  14       66.13       36.96     25.53 o 
   4  15  14      240.46      287.23     21.75 o 
   5  15  14        1.18       11.62     16.09 o 
   6  15  14       43.20       59.48     30.90 o 
   7  15  14        1.35        0.56     17.60 o 
   8  15  14       23.62       60.60     22.04 o 
  -6  16  14        0.12       46.83     19.83 o 
  -5  16  14       25.61       47.38     23.14 o 
  -4  16  14        0.22        4.96     25.89 o 
  -3  16  14        0.18        5.16     12.97 o 
  -2  16  14       51.65       64.14     14.94 o 
  -1  16  14        1.39      -11.57     28.65 o 
   0  16  14       56.23       75.62     22.19 o 
   1  16  14       29.37       17.77     17.01 o 
   2  16  14       69.06       57.46     15.21 o 
   3  16  14       64.38       42.28     16.07 o 
   4  16  14        0.75       14.61     16.35 o 
   5  16  14       47.44       79.88     21.79 o 
   6  16  14       47.07       21.34     28.09 o 
  -7  17  14        4.73       71.07     19.28 o 
  -4  17  14       28.84       85.95     29.75 o 
  -3  17  14       26.30       51.79     31.40 o 
  -2  17  14       48.03       52.83     21.76 o 
  -1  17  14       76.71       94.24     38.57 o 
   0  17  14        6.11       23.68     17.15 o 
   1  17  14        6.52      -14.56     16.16 o 
   2  17  14       47.23       49.99     17.28 o 
   3  17  14        8.85       18.87     18.21 o 
   4  17  14       56.61       63.21     16.37 o 
   5  17  14       11.31       11.95     16.03 o 
   6  17  14       19.22       90.36     19.28 o 
  -5  18  14       49.99      149.31     27.00 o 
  -4  18  14        0.06       48.48     24.79 o 
  -3  18  14       35.48      122.86     31.40 o 
  -2  18  14       10.43       66.66     30.30 o 
  -1  18  14       82.19      149.86     42.97 o 
   0  18  14       15.48       13.40     15.50 o 
   1  18  14       27.62       40.45     17.45 o 
   2  18  14       58.09       55.26     16.37 o 
   3  18  14       12.96       12.07     16.04 o 
   4  18  14        1.06       41.29     18.10 o 
   5  18  14       36.38        3.86     30.30 o 
  -2  19  14        3.26       79.34     27.00 o 
  -1  19  14       40.19      101.37     34.16 o 
   0  19  14        2.06       33.06     38.57 o 
   1  19  14        2.15       32.51     44.08 o 
   2  19  14       11.03        4.88     25.07 o 
   3  19  14        0.55        7.29     25.34 o 
 -11   0  15       34.06       49.59     49.59 o 
  -9   0  15       90.83       60.05     44.63 o 
  -7   0  15       70.09       66.66     44.63 o 
  -5   0  15     2087.94     1737.14     87.05 o 
  -3   0  15      981.25      796.12     37.13 o 
  -1   0  15     8633.87     8498.50    187.00 o 
   1   0  15    28051.47    25405.12    489.78 o 
   3   0  15    11739.21    11567.52    202.93 o 
   5   0  15       76.11       74.38     28.65 o 
   7   0  15      259.58      227.54     38.57 o 
   9   0  15      488.64      413.76     52.34 o 
  11   0  15      106.84       73.83     38.02 o 
 -12   1  15        1.47      -27.31     38.35 o 
 -11   1  15        4.41      -23.50     35.24 o 
 -10   1  15       12.75        9.91     32.33 o 
  -9   1  15      138.89      104.11     35.52 o 
  -8   1  15        0.39      -21.02     31.24 o 
  -7   1  15      782.96      751.47     51.81 o 
  -6   1  15       22.21       28.45     29.42 o 
  -5   1  15      400.48      376.20     29.11 o 
  -4   1  15       43.11       55.48     16.05 o 
  -3   1  15      703.89      655.28     23.67 o 
  -2   1  15      436.20      442.79     19.31 o 
  -1   1  15      440.53      372.34     13.10 o 
   0   1  15     2550.68     2121.60     33.26 o 
   1   1  15        7.38        8.06     11.31 o 
   2   1  15     1276.02     1297.82     23.49 o 
   3   1  15        0.61       -9.35      9.35 o 
   4   1  15      169.08      178.73     12.12 o 
   5   1  15       14.12        6.43     16.31 o 
   6   1  15       23.63       40.62     20.82 o 
   7   1  15       53.19       68.01     24.55 o 
   8   1  15        2.46        4.39     25.62 o 
   9   1  15       14.31       16.49     26.47 o 
  10   1  15       92.45      108.32     33.23 o 
  11   1  15       16.06       36.68     28.84 o 
  12   1  15        3.28       15.43     46.28 o 
 -12   2  15        7.88        1.08     38.75 o 
 -11   2  15       37.30       10.33     36.78 o 
 -10   2  15      109.17      123.08     37.47 o 
  -9   2  15      319.63      431.42     48.27 o 
  -8   2  15      127.87      159.67     41.46 o 
  -7   2  15      474.41      521.04     43.80 o 
  -6   2  15      982.27     1161.40     57.41 o 
  -5   2  15       92.13       75.03     22.36 o 
  -4   2  15      307.77      266.02     15.54 o 
  -3   2  15      100.68      161.73     10.66 o 
  -2   2  15     2544.15     2723.80     44.29 o 
  -1   2  15      367.02      422.85     17.55 o 
   0   2  15     3983.17     4198.19     63.57 o 
   1   2  15    12756.42    12437.82    152.63 o 
   2   2  15     4313.19     4439.69     59.78 o 
   3   2  15     3020.61     3154.70     45.44 o 
   4   2  15      993.90     1030.63     23.24 o 
   5   2  15      204.63      159.57     17.34 o 
   6   2  15        2.33       -9.39     17.72 o 
   7   2  15      113.03      160.07     27.45 o 
   8   2  15       42.38       19.31     25.28 o 
   9   2  15      350.16      316.46     89.53 o 
  10   2  15        9.29       28.60     29.26 o 
  11   2  15       55.34       67.96     42.15 o 
  12   2  15       32.56       39.84     30.98 o 
 -12   3  15        1.33      -32.83     41.55 o 
 -11   3  15       22.92       23.78     36.62 o 
 -10   3  15        2.22      -24.98     38.75 o 
  -9   3  15        5.81        7.82     37.19 o 
  -8   3  15      242.22      270.78     44.67 o 
  -7   3  15      348.03      427.09     50.14 o 
  -6   3  15        2.02       -3.84     26.24 o 
  -5   3  15      202.01      227.30     19.47 o 
  -4   3  15        2.80      -16.07     16.07 o 
  -3   3  15      479.72      464.90     16.05 o 
  -2   3  15      144.80      188.95     12.47 o 
  -1   3  15     2030.73     2367.01     39.42 o 
   0   3  15        1.81        9.76     10.59 o 
   1   3  15       12.35       23.49     19.08 o 
   2   3  15       32.35       16.93      9.24 o 
   3   3  15      269.68      275.10     12.48 o 
   4   3  15       44.83       27.47      9.24 o 
   5   3  15      143.32      152.10     13.84 o 
   6   3  15       44.09       95.70     24.16 o 
   7   3  15      353.24      288.50     31.55 o 
   8   3  15       54.17      109.24     29.97 o 
   9   3  15      168.72      144.84     45.73 o 
  10   3  15       90.19       83.23     29.65 o 
  11   3  15        0.13       19.53     28.44 o 
  12   3  15        2.29      -28.43     28.43 o 
 -12   4  15        2.67      -12.53     40.79 o 
 -11   4  15        6.27       54.75     40.94 o 
 -10   4  15      121.49      103.72     36.68 o 
  -9   4  15       91.14       55.86     34.44 o 
  -8   4  15      697.89      813.65     68.04 o 
  -7   4  15       29.95       67.60     35.61 o 
  -6   4  15      367.23      400.20     32.54 o 
  -5   4  15      164.10      157.76     17.25 o 
  -4   4  15      532.75      544.62     20.42 o 
  -3   4  15       45.76       24.26     10.34 o 
  -2   4  15     2390.04     2617.54     62.26 o 
  -1   4  15      290.60      260.99     11.25 o 
   0   4  15     2017.17     2101.35     32.08 o 
   1   4  15     1741.69     1969.66     61.02 o 
   2   4  15     5559.31     5425.98     71.60 o 
   3   4  15        5.59       11.03      8.56 o 
   4   4  15      745.51      700.49     21.76 o 
   5   4  15      688.51      802.93     27.48 o 
   6   4  15      226.94      329.20     31.51 o 
   7   4  15        0.03       -2.72     29.75 o 
   8   4  15      118.52      121.71     27.40 o 
   9   4  15       41.52       54.21     38.84 o 
  10   4  15       95.22       65.49     25.99 o 
  11   4  15       24.11       31.38     28.63 o 
  12   4  15       42.23       39.23     29.21 o 
 -12   5  15        0.30      -11.34     35.81 o 
 -11   5  15       47.54       49.59     50.14 o 
 -10   5  15       12.89       13.29     35.77 o 
  -9   5  15       46.34       58.46     36.74 o 
  -8   5  15        4.82      -29.27     32.54 o 
  -7   5  15       35.41       74.93     39.39 o 
  -6   5  15      358.73      372.57     30.66 o 
  -5   5  15        0.21       -9.36     13.10 o 
  -4   5  15       24.46       42.73     11.64 o 
  -3   5  15      336.73      340.10     22.98 o 
  -2   5  15        3.51       18.60     17.81 o 
  -1   5  15      217.05      232.12     15.34 o 
   0   5  15      231.25      183.90     10.04 o 
   1   5  15      657.28      547.20     14.75 o 
   2   5  15       48.36       45.05      8.03 o 
   3   5  15       94.39      119.69     13.24 o 
   4   5  15       79.56       34.35      9.87 o 
   5   5  15      218.08      185.30     25.17 o 
   6   5  15       46.80       40.44     23.85 o 
   7   5  15      198.87      217.80     31.77 o 
   8   5  15       40.39       46.88     25.63 o 
   9   5  15        7.87       -0.25     23.28 o 
  10   5  15       23.88       -2.99     26.34 o 
  11   5  15        2.94       -2.94     28.92 o 
  12   5  15       10.96        6.50     26.79 o 
 -12   6  15        0.19       44.94     65.29 o 
 -11   6  15        2.17      -20.09     34.43 o 
 -10   6  15       58.42       37.91     33.10 o 
  -9   6  15       22.94       24.79     42.70 o 
  -8   6  15      175.01      137.33     31.21 o 
  -7   6  15       17.57       -1.89     29.42 o 
  -6   6  15     1003.30     1124.95     55.85 o 
  -5   6  15      149.48      155.32     22.36 o 
  -4   6  15        8.65       23.04     12.78 o 
  -3   6  15       62.14       39.17     12.16 o 
  -2   6  15      847.11      943.52     27.09 o 
  -1   6  15       61.44       68.11     10.99 o 
   0   6  15     4386.83     4403.62     55.05 o 
   1   6  15      164.36      199.35     12.02 o 
   2   6  15     4024.01     3787.85     59.43 o 
   3   6  15     1039.92      938.51     27.88 o 
   4   6  15        0.93      -14.03     15.46 o 
   5   6  15        0.48       -1.46     16.51 o 
   6   6  15      377.84      415.04     33.58 o 
   7   6  15        0.97        2.27     22.94 o 
   8   6  15      404.16      409.23     56.75 o 
   9   6  15        3.51       -0.66     22.92 o 
  10   6  15       64.22       62.83     29.39 o 
  11   6  15        0.06        3.82     27.00 o 
  12   6  15       37.52       18.19     28.15 o 
 -11   7  15       24.43       13.79     52.34 o 
 -10   7  15        0.04      -23.70     23.70 o 
  -9   7  15       26.08        4.63     39.67 o 
  -8   7  15        0.04       -3.03     24.15 o 
  -7   7  15      110.70       54.47     27.55 o 
  -6   7  15       29.60        8.69     12.90 o 
  -5   7  15       13.25       38.75     15.98 o 
  -4   7  15       79.75       86.66     14.96 o 
  -3   7  15        0.66       -6.31     12.11 o 
  -2   7  15      395.51      438.49     20.71 o 
  -1   7  15      412.73      453.05     17.45 o 
   0   7  15        5.67        9.06     12.73 o 
   1   7  15        0.37        3.36     11.05 o 
   2   7  15      451.06      424.19     20.68 o 
   3   7  15      162.60      190.75     16.95 o 
   4   7  15      511.09      406.90     24.47 o 
   5   7  15       79.35      101.96     20.53 o 
   6   7  15      352.13      324.18     31.45 o 
   7   7  15       10.48      -10.65     21.11 o 
   8   7  15       81.27       76.63     34.99 o 
   9   7  15        0.00       -5.24     21.59 o 
  10   7  15       59.40       62.86     25.88 o 
  11   7  15       24.39       33.27     30.30 o 
  12   7  15        0.09       14.88     36.36 o 
 -12   8  15        9.77       39.67     31.40 o 
 -11   8  15        0.91       21.17     23.03 o 
 -10   8  15       51.17       72.32     52.62 o 
  -9   8  15       78.02       60.48     74.65 o 
  -8   8  15       86.40       63.77     49.86 o 
  -6   8  15       91.72       72.41     25.05 o 
  -5   8  15      615.33      614.47     29.37 o 
  -4   8  15      166.82      102.11     21.47 o 
  -3   8  15      283.58      232.87     27.75 o 
  -2   8  15      546.24      550.39     26.50 o 
  -1   8  15      992.81      998.85     28.55 o 
   0   8  15      605.43      599.63     23.73 o 
   1   8  15     2983.31     2984.32     57.19 o 
   2   8  15     1591.52     1718.30     40.37 o 
   3   8  15     1854.48     1810.50     42.51 o 
   4   8  15      118.67      136.84     21.63 o 
   5   8  15      113.88       77.20     20.40 o 
   6   8  15        1.74        1.88     20.28 o 
   7   8  15        0.51      -18.71     19.63 o 
   8   8  15       46.19        2.68     21.16 o 
   9   8  15       29.16       47.77     25.58 o 
  10   8  15       30.01       32.11     24.19 o 
  11   8  15       25.41       46.78     26.96 o 
 -11   9  15        8.66       30.08     39.39 o 
 -10   9  15        6.53        9.13     21.30 o 
  -9   9  15       11.92       -1.86     20.12 o 
  -8   9  15        0.43       -2.25     18.51 o 
  -7   9  15       63.52       28.65     13.48 o 
  -6   9  15      260.37      145.08     48.35 o 
  -5   9  15        0.78      -11.67     11.67 o 
  -4   9  15      825.46      716.68     30.64 o 
  -3   9  15      255.09      315.38     28.38 o 
  -2   9  15      110.96       85.94     17.89 o 
  -1   9  15      135.51      112.20     14.90 o 
   0   9  15      148.91      156.07     16.53 o 
   1   9  15        4.02        7.19     13.26 o 
   2   9  15       79.88       58.21     16.40 o 
   3   9  15       13.10       33.61     16.30 o 
   4   9  15      667.45      614.62     35.53 o 
   5   9  15       29.71       -1.75     19.50 o 
   6   9  15      272.23      249.64     33.61 o 
   7   9  15        0.17       -0.17     19.76 o 
   8   9  15       12.43        0.16     21.67 o 
   9   9  15       47.74       48.29     27.27 o 
  10   9  15        1.50      -12.96     21.47 o 
  11   9  15        8.79       56.08     38.02 o 
 -11  10  15        4.00       51.24     25.89 o 
 -10  10  15       23.88        6.06     27.55 o 
  -9  10  15      146.01      157.33     61.71 o 
  -8  10  15        6.00      -16.78     16.78 o 
  -7  10  15      196.29       97.66     35.10 o 
  -6  10  15        0.23        1.91      9.92 o 
  -5  10  15      172.08      204.53     25.17 o 
  -4  10  15       77.38       75.09     15.89 o 
  -3  10  15      379.86      401.00     36.64 o 
  -2  10  15       24.34       33.06     17.94 o 
  -1  10  15      190.48      250.41     22.84 o 
   0  10  15       48.76       39.24     14.01 o 
   1  10  15     1567.98     1429.93     44.87 o 
   2  10  15        2.35       11.03     16.16 o 
   3  10  15      196.50      167.04     19.02 o 
   4  10  15       12.98       18.41     18.17 o 
   5  10  15       90.82      142.06     23.05 o 
   6  10  15        1.04        1.59     19.72 o 
   7  10  15        1.05       -4.94     19.00 o 
   8  10  15       33.63       22.91     27.00 o 
   9  10  15       79.69       99.11     25.67 o 
  10  10  15        0.52      -17.10     23.95 o 
  11  10  15       25.61       92.56     28.10 o 
 -11  11  15        1.60       42.97     23.14 o 
 -10  11  15       24.16       34.16     24.24 o 
  -9  11  15        6.55      -11.02     19.83 o 
  -8  11  15       22.03       -4.41     28.65 o 
  -7  11  15      145.78      159.22     37.46 o 
  -6  11  15        0.12        1.29      9.80 o 
  -5  11  15       46.03       41.52     12.02 o 
  -4  11  15      311.66      319.49     28.69 o 
  -3  11  15       10.82       21.39     14.99 o 
  -2  11  15      805.85      807.69     57.30 o 
  -1  11  15      288.55      254.09     29.19 o 
   0  11  15      140.95      122.82     17.97 o 
   1  11  15       75.99       62.34     14.75 o 
   2  11  15       28.00       55.10     16.60 o 
   3  11  15      149.83      251.01     21.05 o 
   4  11  15      147.73      154.96     23.67 o 
   5  11  15       17.53       19.97     16.72 o 
   6  11  15       64.24       64.53     20.25 o 
   7  11  15        0.39      -19.85     19.85 o 
   8  11  15        2.55      -16.45     18.08 o 
   9  11  15       10.25       -3.74     28.65 o 
  10  11  15        6.98       -4.02     22.57 o 
 -10  12  15        2.24       -3.86     24.24 o 
  -9  12  15       42.46       88.15     24.79 o 
  -8  12  15       37.29       59.50     23.14 o 
  -7  12  15       12.85        8.82     21.49 o 
  -6  12  15       85.01      144.67     53.99 o 
  -5  12  15       11.23       20.13     10.26 o 
  -4  12  15        0.13      -11.47     11.47 o 
  -3  12  15       37.64       31.29     14.08 o 
  -2  12  15        0.42        0.44     13.84 o 
  -1  12  15      106.35      143.79     27.46 o 
   0  12  15      211.41      191.97     46.43 o 
   1  12  15      375.33      301.07     47.34 o 
   2  12  15      250.70      256.45     20.34 o 
   3  12  15      580.13      600.83     36.26 o 
   4  12  15      125.28      134.23     25.37 o 
   5  12  15        4.61       16.95     17.37 o 
   6  12  15       34.86       42.72     19.18 o 
   7  12  15        0.52        6.14     18.26 o 
   8  12  15       12.50       31.09     40.49 o 
   9  12  15       14.09       25.76     23.97 o 
  10  12  15       30.51       66.66     22.59 o 
  -8  13  15       55.21       25.34     22.04 o 
  -7  13  15       10.55        6.06     18.73 o 
  -6  13  15        6.39       20.63     15.98 o 
  -5  13  15       56.82       62.45     35.54 o 
  -4  13  15       19.33       17.41     17.91 o 
  -3  13  15      201.06      217.61     25.46 o 
  -2  13  15       42.80       24.30     20.76 o 
  -1  13  15      135.34      199.04     28.82 o 
   0  13  15       17.69       11.80     15.24 o 
   1  13  15       23.97       16.74     11.56 o 
   2  13  15       57.57       33.63     16.38 o 
   3  13  15      366.63      356.58     22.76 o 
   4  13  15       13.32       26.85     16.70 o 
   5  13  15       77.37      128.82     21.79 o 
   6  13  15        0.97       13.91     16.88 o 
   7  13  15       74.54       60.10     20.79 o 
   8  13  15        1.08       -0.96     27.17 o 
   9  13  15       12.46       34.32     19.12 o 
  -7  14  15        1.52       38.02     18.18 o 
  -6  14  15       15.16       81.54     16.53 o 
  -5  14  15        1.60       35.65     11.78 o 
  -4  14  15       10.79       26.76     14.42 o 
  -3  14  15        0.07       17.23     19.28 o 
  -2  14  15        0.10       -5.19     18.00 o 
  -1  14  15       69.90       35.90     16.47 o 
   0  14  15      381.46      372.97     33.73 o 
   1  14  15      133.63       80.21     30.54 o 
   3  14  15       76.27       41.75     17.45 o 
   4  14  15       69.84       73.89     12.21 o 
   5  14  15        5.96       17.88     18.25 o 
   6  14  15        0.00        0.51     15.80 o 
   7  14  15        2.69       20.06     18.68 o 
   8  14  15        7.77       24.12     24.38 o 
  -6  15  15       30.47       84.85     18.73 o 
  -5  15  15       10.12       14.72     26.17 o 
  -4  15  15        0.09        6.65     12.30 o 
  -3  15  15      279.92      305.74     47.93 o 
  -2  15  15        8.73      -19.36     19.56 o 
  -1  15  15      158.87      216.70     38.57 o 
   0  15  15       20.09       14.07     15.05 o 
   1  15  15       50.35       29.93     14.20 o 
   2  15  15       44.83       29.84     14.07 o 
   3  15  15       60.77       41.04     15.22 o 
   4  15  15       66.89       85.77     11.76 o 
   5  15  15      140.29      161.78     30.44 o 
   6  15  15        0.17       20.65     22.92 o 
   7  15  15      112.52      185.39     45.25 o 
  -6  16  15       23.50       51.24     19.28 o 
  -5  16  15       16.94       87.05     22.04 o 
  -4  16  15        6.81       37.99     14.07 o 
  -3  16  15        5.76       16.48     15.31 o 
  -2  16  15       19.64       31.40     26.17 o 
  -1  16  15        6.67       20.53     32.23 o 
   0  16  15       91.84       83.56     21.97 o 
   1  16  15        6.27       15.65     20.55 o 
   2  16  15       41.48       27.84     14.45 o 
   3  16  15       67.13       71.92     18.53 o 
   4  16  15       38.58       40.79     17.66 o 
   5  16  15       11.86        7.56     23.45 o 
   6  16  15        0.80       47.34     27.91 o 
  -6  17  15       16.98       93.66     19.28 o 
  -5  17  15       16.74       50.69     21.49 o 
  -4  17  15       58.98       73.83     26.45 o 
  -3  17  15       88.20      121.76     30.85 o 
  -2  17  15       73.29       93.40     19.36 o 
  -1  17  15       44.42       78.69     18.43 o 
   0  17  15        1.30       10.12     28.10 o 
   1  17  15        0.51       -9.73     25.62 o 
   2  17  15        0.35      -20.06     20.06 o 
   3  17  15       22.08       41.86     25.71 o 
   4  17  15       31.22       40.01     15.56 o 
   5  17  15       72.18       54.25     17.11 o 
   6  17  15       46.77       29.75     40.77 o 
  -5  18  15       14.73      145.45     23.69 o 
  -4  18  15        0.73       92.56     24.79 o 
  -3  18  15        0.47       71.62     25.89 o 
  -1  18  15        2.80       88.70     35.26 o 
   0  18  15        1.52       21.15     20.66 o 
   1  18  15       80.31      121.64     22.42 o 
   2  18  15        0.03       14.23     19.66 o 
   3  18  15       18.33       -5.61     15.69 o 
   4  18  15        7.17       40.44     19.69 o 
   5  18  15        5.93        7.16     30.85 o 
  -1  19  15        2.19       46.28     27.00 o 
 -12   0  16       14.17       16.53     65.01 o 
 -10   0  16      142.92      157.57     64.46 o 
  -8   0  16      158.07      181.81     60.60 o 
  -6   0  16       65.27        4.41     45.18 o 
  -4   0  16      121.41      222.58     28.08 o 
  -2   0  16      308.71      398.51     34.71 o 
   0   0  16        9.54        6.83      8.69 o 
   2   0  16       27.79        1.93     11.52 o 
   4   0  16      713.55      682.63     24.86 o 
   6   0  16       10.86        1.10     23.14 o 
   8   0  16     1638.97     1153.13     72.73 o 
  10   0  16      146.39      189.53     49.03 o 
  12   0  16        8.17       23.69     44.08 o 
 -12   1  16        1.17      -24.08     37.74 o 
 -11   1  16       11.19      -15.64     40.31 o 
 -10   1  16      164.72      180.90     41.94 o 
  -9   1  16        6.62        3.93     34.74 o 
  -8   1  16      475.56      453.36    106.06 o 
  -7   1  16        1.48       -0.40     29.81 o 
  -6   1  16      698.28      726.90     60.60 o 
  -5   1  16       44.27       72.47     22.87 o 
  -4   1  16        3.26       -3.10     14.29 o 
  -3   1  16     1062.76     1101.83     30.99 o 
  -2   1  16      462.22      464.15     19.57 o 
  -1   1  16      438.91      494.83     19.65 o 
   0   1  16     3295.13     3186.79     43.97 o 
   1   1  16     1018.79     1134.67     21.04 o 
   2   1  16     3064.75     2790.88     40.47 o 
   3   1  16       13.83        8.00      7.96 o 
   4   1  16        7.41       -3.46      8.43 o 
   5   1  16        9.50       -2.42     11.26 o 
   6   1  16       80.10       59.65     20.06 o 
   7   1  16       58.23       30.30     23.76 o 
   8   1  16        6.61      -16.87     26.48 o 
   9   1  16        0.03       -8.98     29.41 o 
  10   1  16      105.98      104.18     28.04 o 
  11   1  16        1.78      -22.98     22.98 o 
  12   1  16        6.70      -16.79     29.71 o 
 -12   2  16        5.52        2.88     36.79 o 
 -11   2  16        1.81      -38.98     38.98 o 
 -10   2  16       85.98      104.84     40.82 o 
  -9   2  16       33.25       40.04     31.69 o 
  -8   2  16      170.58      292.39     43.54 o 
  -7   2  16      406.68      329.41     98.34 o 
  -6   2  16      484.12      470.70     42.55 o 
  -5   2  16       67.63       64.46     24.28 o 
  -4   2  16     1589.07     1514.68     45.02 o 
  -3   2  16      145.09      165.84     16.40 o 
  -2   2  16      265.77      294.54     25.05 o 
  -1   2  16     3287.66     3245.71     50.75 o 
   0   2  16     2168.09     2126.39     38.89 o 
   1   2  16     1736.61     1687.16     27.60 o 
   2   2  16     3546.02     3407.39     47.93 o 
   3   2  16      624.91      539.28     17.66 o 
   4   2  16       33.54       26.41      8.72 o 
   5   2  16       78.14       72.55     10.79 o 
   6   2  16        4.46       -5.94     19.04 o 
   7   2  16       69.83       90.56     27.02 o 
   8   2  16      273.92      316.67     37.58 o 
   9   2  16      343.19      404.90     39.51 o 
  10   2  16      135.50      107.16     28.44 o 
  11   2  16       40.89       25.54     26.47 o 
  12   2  16        2.69        1.53     25.76 o 
 -12   3  16        0.03        5.66     37.98 o 
 -11   3  16       74.35       95.00     45.50 o 
 -10   3  16       44.35       51.82     38.04 o 
  -9   3  16      296.57      353.88     89.53 o 
  -8   3  16      279.46      261.23     60.60 o 
  -7   3  16      253.96      327.40     42.11 o 
  -6   3  16     1973.62     2225.64    209.36 o 
  -5   3  16      431.99      446.93     29.15 o 
  -4   3  16      188.47      273.05     24.34 o 
  -3   3  16     1049.77      971.55     28.98 o 
  -2   3  16      241.98      250.63     15.61 o 
  -1   3  16      644.76      621.09     18.74 o 
   0   3  16     2873.90     2671.57     46.53 o 
   1   3  16     6142.75     6201.29     80.24 o 
   2   3  16     1832.46     1831.44     29.67 o 
   3   3  16       13.69       -5.21      7.90 o 
   4   3  16      118.36      115.79     11.16 o 
   5   3  16        7.43        7.34      9.27 o 
   6   3  16        0.22        0.39     26.17 o 
   7   3  16       17.39        2.87     23.51 o 
   8   3  16      801.35      667.99     43.05 o 
   9   3  16       97.13      131.59     31.32 o 
  10   3  16       13.70       11.18     25.68 o 
  11   3  16       13.36       15.14     25.85 o 
  12   3  16        1.54       -8.50     24.61 o 
 -12   4  16        6.47      -29.32     37.81 o 
 -11   4  16        2.52      -34.65     34.65 o 
 -10   4  16       10.50      -36.22     36.22 o 
  -9   4  16       14.55       22.01     28.86 o 
  -8   4  16      297.06      321.46     43.43 o 
  -7   4  16       12.36        1.49     36.00 o 
  -6   4  16        9.90       25.56     24.52 o 
  -5   4  16        5.30       -1.44     20.96 o 
  -4   4  16      368.15      353.11     24.85 o 
  -3   4  16     1426.97     1366.47     40.57 o 
  -2   4  16     1099.79     1009.33     24.23 o 
  -1   4  16      332.32      288.26     15.23 o 
   0   4  16     1589.08     1487.18     25.36 o 
   1   4  16     1403.27     1386.62     24.46 o 
   2   4  16        6.58       30.15      9.96 o 
   3   4  16      375.59      346.92     13.06 o 
   4   4  16        8.52       18.75     10.31 o 
   5   4  16       10.76       12.74     11.35 o 
   6   4  16      385.27      343.29     31.37 o 
   7   4  16      404.49      372.52     49.59 o 
   8   4  16        5.91      -17.25     19.14 o 
   9   4  16      266.05      257.84     32.94 o 
  10   4  16       19.66       -6.91     23.14 o 
  11   4  16       67.75       93.73     30.36 o 
  12   4  16        0.75      -13.25     22.93 o 
 -12   5  16        0.62       -1.41     37.08 o 
 -11   5  16       60.36       65.70     68.59 o 
 -10   5  16        0.08      -30.26     31.24 o 
  -9   5  16      219.38      243.91     39.92 o 
  -8   5  16       41.51       47.03     31.74 o 
  -7   5  16     1424.60     1396.51     62.33 o 
  -6   5  16       96.21       72.77     23.79 o 
  -5   5  16       67.74       25.19     21.75 o 
  -4   5  16        1.46        2.16     18.11 o 
  -3   5  16      588.18      574.64     21.45 o 
  -2   5  16      603.93      587.00     21.79 o 
  -1   5  16     1620.57     1639.63     32.08 o 
   0   5  16      245.82      235.59     14.22 o 
   1   5  16     1081.97      927.25     19.69 o 
   2   5  16       46.48       38.76     12.64 o 
   3   5  16      880.48      970.40     23.41 o 
   4   5  16       56.42       86.33     17.44 o 
   5   5  16      754.30      801.77     48.34 o 
   6   5  16      186.06      222.78     28.99 o 
   7   5  16      107.30      178.07     28.99 o 
   8   5  16       20.90       -9.02     23.01 o 
   9   5  16       79.95      145.05     31.13 o 
  10   5  16        0.11      -14.46     18.63 o 
  11   5  16       13.77       24.54     39.94 o 
  12   5  16        9.39       14.43     28.59 o 
 -12   6  16       12.04      113.50     42.97 o 
 -11   6  16        6.28        3.38     35.96 o 
 -10   6  16        1.63      -26.33     26.33 o 
  -9   6  16       24.70        1.25     27.07 o 
  -8   6  16       28.72       47.05     29.48 o 
  -7   6  16       39.02        7.09     28.70 o 
  -6   6  16      145.46      138.93     25.33 o 
  -5   6  16        3.23      -15.45     21.08 o 
  -4   6  16      306.76      318.72     26.53 o 
  -3   6  16      236.00      198.70     16.58 o 
  -2   6  16       25.33       34.75     12.89 o 
  -1   6  16     1551.11     1381.22     29.51 o 
   0   6  16      107.32       92.98     12.49 o 
   1   6  16     1131.50     1052.03     23.94 o 
   2   6  16      548.21      643.74     31.04 o 
   3   6  16      679.16      702.72     25.10 o 
   4   6  16     1088.39     1011.89     34.83 o 
   5   6  16      582.68      560.71     29.00 o 
   6   6  16      427.16      360.56     33.09 o 
   7   6  16      392.78      394.59     33.36 o 
   8   6  16        1.03       19.84     36.64 o 
   9   6  16       98.88      157.81     29.39 o 
  10   6  16        2.30       -4.70     27.82 o 
  11   6  16       48.22       43.65     26.70 o 
  12   6  16        8.39       11.02     27.31 o 
 -12   7  16       13.67       40.22     28.10 o 
 -11   7  16       20.13       19.99     46.56 o 
 -10   7  16       45.82        6.62     26.72 o 
  -9   7  16       67.77       64.42     34.16 o 
  -8   7  16      208.21      128.73     63.36 o 
  -7   7  16        6.92      -13.90     23.63 o 
  -6   7  16      162.35       89.67     37.56 o 
  -5   7  16      158.78      228.62     31.92 o 
  -4   7  16      597.76      615.25     33.41 o 
  -3   7  16       52.39       44.25     13.37 o 
  -2   7  16      327.57      309.16     19.48 o 
  -1   7  16     1662.97     1503.05     41.84 o 
   0   7  16     2399.95     2383.16     41.66 o 
   1   7  16     1303.66     1350.55     32.61 o 
   2   7  16        2.38      -21.16     21.16 o 
   3   7  16      200.95      235.63     21.52 o 
   4   7  16      106.67       74.47     18.33 o 
   5   7  16       68.49      101.61     19.91 o 
   6   7  16      117.51      134.58     38.29 o 
   7   7  16       47.33       51.14     25.62 o 
   8   7  16       60.88       40.21     21.27 o 
   9   7  16        7.58        4.33     20.69 o 
  10   7  16        0.38      -15.83     20.12 o 
  11   7  16        4.72        9.32     19.01 o 
 -11   8  16       28.02       47.62     34.43 o 
 -10   8  16        0.09        2.57     22.95 o 
  -9   8  16       48.33       11.32     38.29 o 
  -8   8  16        5.63       -1.97     23.14 o 
  -7   8  16        0.41        1.66     27.55 o 
  -6   8  16      345.77      223.57     40.02 o 
  -5   8  16       55.78       54.82     26.69 o 
  -4   8  16     1425.69     1375.17     79.89 o 
  -3   8  16     1432.72     1443.20     53.44 o 
  -2   8  16     1087.41     1065.69     34.83 o 
  -1   8  16      707.08      705.38     38.74 o 
   0   8  16     1459.84     1621.22     46.25 o 
   1   8  16      297.81      348.06     33.91 o 
   2   8  16     1390.70     1437.23     36.24 o 
   3   8  16       27.72       38.31     15.07 o 
   4   8  16       30.49       28.61     18.41 o 
   5   8  16      172.74      216.41     23.73 o 
   6   8  16       66.92       74.65     24.74 o 
   7   8  16       76.86       46.86     23.78 o 
   8   8  16       64.44       58.47     23.86 o 
   9   8  16       22.98       24.62     19.99 o 
  10   8  16       93.90       97.46     24.45 o 
  11   8  16        9.65       15.47     47.66 o 
 -11   9  16        0.07       44.53     59.50 o 
 -10   9  16       50.48       34.98     23.14 o 
  -9   9  16        2.31        8.41     37.46 o 
  -8   9  16      143.82       94.25     71.90 o 
  -7   9  16       36.10       19.26     30.64 o 
  -6   9  16      217.70      128.09     63.31 o 
  -5   9  16      110.29       63.24     34.18 o 
  -4   9  16        0.08       21.34     17.21 o 
  -3   9  16      612.62      630.53     36.82 o 
  -2   9  16       14.64       25.44     18.79 o 
  -1   9  16        8.40        4.42     18.07 o 
   0   9  16     1821.16     1757.07     53.92 o 
   1   9  16        9.80       11.41     13.13 o 
   2   9  16      402.78      409.82     22.60 o 
   3   9  16      314.64      368.40     22.53 o 
   4   9  16       13.98       13.19     16.45 o 
   5   9  16       28.88       18.96     19.03 o 
   6   9  16       50.53       78.75     20.49 o 
   7   9  16        8.02       -5.55     21.02 o 
   8   9  16       15.09        4.74     19.25 o 
   9   9  16        0.45       18.43     17.88 o 
  10   9  16       22.37       67.68     33.33 o 
  11   9  16        1.40       18.04     21.82 o 
 -11  10  16       16.77       90.91     31.95 o 
 -10  10  16        0.47       72.17     39.94 o 
  -9  10  16        2.13       30.74     20.26 o 
  -8  10  16        0.39       12.37     20.84 o 
  -7  10  16       13.43       -2.22     13.55 o 
  -6  10  16       54.84       35.41     20.07 o 
  -5  10  16      525.57      426.43     50.14 o 
  -4  10  16       10.44        6.92     13.87 o 
  -3  10  16      789.91      766.59     44.08 o 
  -2  10  16      491.74      509.09     28.16 o 
  -1  10  16       21.58       41.76     19.10 o 
   0  10  16      614.54      557.85     30.44 o 
   1  10  16       79.71       72.41     15.56 o 
   2  10  16      407.56      469.09     23.68 o 
   3  10  16       51.22       52.95     17.17 o 
   4  10  16      189.61      202.06     19.56 o 
   5  10  16      220.98      231.98     23.28 o 
   6  10  16      118.01      122.81     21.14 o 
   7  10  16        1.03       -9.38     18.64 o 
   8  10  16       78.38       84.99     25.09 o 
   9  10  16        1.48       16.67     36.36 o 
  10  10  16       47.85       56.58     26.72 o 
 -10  11  16       30.90       73.83     29.20 o 
  -9  11  16       17.66       31.95     24.24 o 
  -8  11  16      116.21      158.12     36.36 o 
  -7  11  16        1.03       28.10     28.65 o 
  -6  11  16      137.90      186.77     41.32 o 
  -5  11  16       15.32        9.14     10.39 o 
  -4  11  16      159.56      149.83     22.69 o 
  -3  11  16       13.44       28.09     13.99 o 
  -2  11  16      483.29      464.28     32.33 o 
  -1  11  16      467.93      470.32     28.74 o 
   0  11  16      300.33      283.05     26.42 o 
   1  11  16       43.63       15.16     13.73 o 
   2  11  16     1562.61     1504.49     54.95 o 
   3  11  16       21.09       32.00     16.02 o 
   4  11  16      274.75      268.72     31.21 o 
   5  11  16      201.81      195.15     21.11 o 
   6  11  16        4.54       12.48     19.39 o 
   7  11  16       15.05        7.36     22.55 o 
   8  11  16       25.03       25.84     21.29 o 
   9  11  16        0.19        8.79     21.29 o 
  10  11  16       25.16       39.04     19.11 o 
 -10  12  16        1.79       18.18     23.14 o 
  -9  12  16        4.05       11.57     23.69 o 
  -8  12  16        0.06       -1.10     25.34 o 
  -7  12  16        1.12       -2.75     23.14 o 
  -6  12  16       32.83        1.10     25.89 o 
  -5  12  16        6.53        8.11      9.67 o 
  -4  12  16      167.52      175.74     20.35 o 
  -3  12  16       46.32       25.69     16.02 o 
  -2  12  16       93.33      132.40     23.37 o 
  -1  12  16       33.73        0.12     14.00 o 
   0  12  16      195.32      183.97     30.58 o 
   1  12  16      348.28      264.82     47.57 o 
   2  12  16      125.71       79.61     14.41 o 
   3  12  16      512.43      437.72     25.84 o 
   4  12  16      162.82      133.07     20.76 o 
   5  12  16       97.65       90.99     17.03 o 
   6  12  16       36.17       29.99     18.50 o 
   7  12  16        0.08      -15.66     15.66 o 
   8  12  16       43.70       45.99     19.68 o 
   9  12  16       13.49       51.37     22.62 o 
  10  12  16       12.63       90.91     20.94 o 
  -9  13  16       21.63       36.91     23.14 o 
  -8  13  16        9.80      -20.94     20.94 o 
  -7  13  16       26.10       51.24     22.59 o 
  -6  13  16       14.45      -11.57     18.18 o 
  -5  13  16       10.36       14.85     28.92 o 
  -4  13  16        0.39       39.20     13.33 o 
  -3  13  16      118.12      141.51     23.16 o 
  -2  13  16       48.33       23.63     22.48 o 
  -1  13  16      102.36      119.99     23.51 o 
   0  13  16      217.78      135.48     33.26 o 
   1  13  16      266.69      306.81     34.28 o 
   2  13  16      219.23      280.29     33.09 o 
   3  13  16      128.24      118.25     20.78 o 
   4  13  16       98.10      108.66     13.94 o 
   5  13  16        1.35       27.19     14.07 o 
   6  13  16       53.94       65.03     15.37 o 
   7  13  16       12.02       22.13     18.41 o 
   8  13  16        1.57       15.25     21.21 o 
   9  13  16        1.67        8.28     48.76 o 
  -7  14  16        4.12       47.38     20.39 o 
  -6  14  16       15.38       31.95     22.04 o 
  -5  14  16        5.82       24.71     18.18 o 
  -4  14  16       84.09      109.05     47.93 o 
  -3  14  16        4.23       24.24     24.24 o 
  -2  14  16      198.18      168.88     34.22 o 
  -1  14  16        0.29      -10.92     12.66 o 
   0  14  16       15.18       12.91     14.96 o 
   1  14  16      333.97      340.76     35.14 o 
   2  14  16      244.22      195.46     55.22 o 
   3  14  16      155.41       96.94     27.10 o 
   4  14  16      202.43      174.65     25.77 o 
   5  14  16        0.84        8.64     13.23 o 
   6  14  16       17.61       50.31     14.52 o 
   7  14  16        0.69        8.26     25.97 o 
   8  14  16       34.34       41.98     19.55 o 
  -6  15  16       14.31       36.91     22.04 o 
  -5  15  16        7.63       18.82     24.52 o 
  -4  15  16       58.27      100.60     15.80 o 
  -3  15  16        3.40       23.69     24.24 o 
  -2  15  16       65.22      102.07     20.99 o 
  -1  15  16        7.64       20.29     17.71 o 
   0  15  16        0.95      -13.32     14.32 o 
   1  15  16      132.45      166.66     31.68 o 
   2  15  16        1.42       -3.34     15.35 o 
   3  15  16       71.83       56.27     20.60 o 
   4  15  16        6.85       21.90      9.81 o 
   5  15  16       19.19       39.76     23.12 o 
   6  15  16       47.62       77.71     15.74 o 
   7  15  16        0.16      -29.26     29.26 o 
   8  15  16        5.43       78.79     18.18 o 
  -5  16  16        1.19       62.81     19.28 o 
  -4  16  16       98.54      162.46     39.12 o 
  -3  16  16       50.38      106.49     20.11 o 
  -2  16  16       24.94       27.48     17.71 o 
  -1  16  16       24.42       11.02     15.71 o 
   0  16  16        0.03       -1.03     25.34 o 
   1  16  16        3.25      -13.77     29.75 o 
   2  16  16       69.99       74.63     17.92 o 
   3  16  16        7.14        8.68     14.58 o 
   4  16  16      133.59      122.79     26.64 o 
   5  16  16       14.79       19.27     22.26 o 
   6  16  16       20.66        2.38     24.29 o 
  -5  17  16       26.10       77.13     20.39 o 
  -4  17  16       20.87       57.30     22.59 o 
  -3  17  16       41.52       48.82     44.90 o 
  -2  17  16       23.14       72.31     38.29 o 
  -1  17  16       21.76       16.50     17.91 o 
   0  17  16       55.16       57.00     20.11 o 
   1  17  16        2.79       14.60     21.09 o 
   2  17  16        1.77       -9.46     18.14 o 
   3  17  16       24.10       49.72     22.10 o 
   4  17  16       30.24       42.67     16.10 o 
   5  17  16       34.30       18.82     20.38 o 
   6  17  16        6.80       94.21     15.43 o 
  -2  18  16        1.35       39.12     29.75 o 
  -1  18  16       22.65       60.80     21.49 o 
   0  18  16       58.85       76.70     19.98 o 
   1  18  16        5.38       30.18     17.73 o 
   2  18  16       24.97       59.43     22.31 o 
   3  18  16        6.37        3.64     20.11 o 
   5  18  16       11.20       31.40     33.61 o 
 -11   0  17        5.73       22.04     64.46 o 
  -9   0  17      157.39      219.28     64.46 o 
  -7   0  17      128.64      119.00     44.63 o 
  -5   0  17        1.13      -17.31     25.57 o 
  -3   0  17       13.08       12.15     18.89 o 
  -1   0  17      624.88      646.65     31.10 o 
   1   0  17       30.22       16.13     10.30 o 
   3   0  17      133.54      152.85     15.05 o 
   5   0  17        3.16       -2.21     14.79 o 
   7   0  17      144.19       66.66     32.51 o 
   9   0  17      225.46      225.34     49.03 o 
  11   0  17        7.59      -11.02     36.91 o 
 -12   1  17        0.02      -20.23     38.92 o 
 -11   1  17       81.70      163.01     46.20 o 
 -10   1  17        4.82        2.32     33.63 o 
  -9   1  17      202.20      275.07     48.70 o 
  -8   1  17      182.08      194.70     40.71 o 
  -7   1  17      253.87      241.46     72.73 o 
  -6   1  17      276.74      325.35     39.43 o 
  -5   1  17      219.11      227.26     24.90 o 
  -4   1  17      628.93      581.46     25.81 o 
  -3   1  17     3222.79     3368.27     63.07 o 
  -2   1  17      594.78      625.52     23.35 o 
  -1   1  17     4033.92     3990.92     69.34 o 
   0   1  17        7.79       70.20      9.67 o 
   1   1  17     4892.33     4815.48     63.85 o 
   2   1  17      434.27      434.56     13.41 o 
   3   1  17      731.02      729.78     17.48 o 
   4   1  17      561.97      529.67     16.05 o 
   5   1  17       15.37       19.70     10.34 o 
   6   1  17        0.22       -5.19     12.43 o 
   7   1  17      240.10      265.01     29.61 o 
   8   1  17       28.57       -4.13     22.52 o 
   9   1  17      465.79      349.65     36.23 o 
  10   1  17       77.35       85.63     28.23 o 
  11   1  17       15.50       17.64     23.92 o 
  12   1  17        1.38       -7.87     30.85 o 
 -12   2  17        6.16      -25.51     55.09 o 
 -11   2  17        0.91        2.40     35.04 o 
 -10   2  17        1.64       11.55     36.93 o 
  -9   2  17        5.54       44.93     38.36 o 
  -8   2  17        2.75       -5.33     32.25 o 
  -7   2  17      186.74      155.51     37.02 o 
  -6   2  17       15.73       18.15     32.53 o 
  -5   2  17      141.63      184.61     26.05 o 
  -4   2  17      141.90      258.50     21.54 o 
  -3   2  17        0.52       -7.16     12.99 o 
  -2   2  17      466.89      510.71     21.65 o 
  -1   2  17      160.33      247.16     16.85 o 
   0   2  17       28.34       46.26     12.01 o 
   1   2  17        0.56       -0.59      7.27 o 
   2   2  17      174.59      176.45     10.86 o 
   3   2  17       18.76        9.97      7.87 o 
   4   2  17       31.04       39.26      9.14 o 
   5   2  17       16.31       11.56      9.64 o 
   6   2  17       34.84       22.52     12.18 o 
   7   2  17      181.59      169.18     45.73 o 
   8   2  17       11.12       -0.51     22.08 o 
   9   2  17       48.43       38.52     24.40 o 
  10   2  17       79.21       71.62     36.91 o 
  11   2  17        0.07       -7.71     20.99 o 
  12   2  17        1.22       36.58     30.03 o 
 -12   3  17        0.17      -33.28     36.38 o 
 -11   3  17       34.12       13.76     36.16 o 
 -10   3  17       62.22       40.53     33.70 o 
  -9   3  17      134.52      149.38     44.63 o 
  -8   3  17       46.83       69.66     33.22 o 
  -7   3  17        9.95      -15.95     39.39 o 
  -6   3  17      569.65      741.26     39.64 o 
  -5   3  17      113.17      129.19     24.50 o 
  -4   3  17     1433.58     1454.76     44.58 o 
  -3   3  17       10.98       17.18     13.74 o 
  -2   3  17     5175.45     5207.64     88.35 o 
  -1   3  17      841.91      866.09     25.25 o 
   0   3  17     4108.92     3675.36     56.98 o 
   1   3  17       53.75       57.57     15.95 o 
   2   3  17      363.93      376.11     13.11 o 
   3   3  17      314.81      309.38     12.29 o 
   4   3  17        3.98       13.03      8.48 o 
   5   3  17       73.16       94.40     13.94 o 
   6   3  17       49.88       73.65     15.15 o 
   7   3  17       97.64       70.24     23.96 o 
   8   3  17       75.56       80.51     22.98 o 
   9   3  17       95.06      111.06     28.76 o 
  10   3  17       97.32       78.37     28.05 o 
  11   3  17        4.89        4.57     22.88 o 
  12   3  17        4.63       18.79     25.93 o 
 -12   4  17        8.95      -11.36     33.46 o 
 -11   4  17        9.28        5.57     31.10 o 
 -10   4  17       17.96       19.96     36.00 o 
  -9   4  17        8.82       -0.64     33.81 o 
  -8   4  17       15.14       23.62     32.05 o 
  -7   4  17       67.03       33.21     31.61 o 
  -6   4  17       65.65       83.92     25.09 o 
  -5   4  17      446.58      426.58     30.93 o 
  -4   4  17       19.08        2.16     17.79 o 
  -3   4  17      234.03      256.54     23.00 o 
  -2   4  17        5.31       -0.46     12.84 o 
  -1   4  17       11.24       28.13     11.04 o 
   0   4  17      243.96      186.60     13.58 o 
   1   4  17      495.61      549.97     20.84 o 
   2   4  17       86.45       62.57      9.13 o 
   3   4  17       18.62        8.87      8.69 o 
   4   4  17      478.78      492.85     17.61 o 
   5   4  17       25.42       30.68     11.48 o 
   6   4  17       35.56       68.41     23.84 o 
   7   4  17      174.78      204.61     29.65 o 
   8   4  17       43.74       38.40     24.22 o 
   9   4  17       21.91       19.09     22.34 o 
  10   4  17       31.05       14.00     22.63 o 
  11   4  17        8.55      -10.16     24.32 o 
  12   4  17        2.00       33.61     22.12 o 
 -12   5  17       16.27      123.96     53.44 o 
 -11   5  17        2.17       12.98     34.42 o 
 -10   5  17       80.14       44.07     32.93 o 
  -9   5  17        2.14       -4.32     27.02 o 
  -8   5  17      145.61       98.77     32.87 o 
  -7   5  17      230.34      330.79     43.22 o 
  -6   5  17        1.88      -10.96     24.05 o 
  -5   5  17       15.33       20.08     21.71 o 
  -4   5  17      327.97      303.31     26.50 o 
  -3   5  17        4.51       42.18     18.24 o 
  -2   5  17     1530.07     1717.53     34.05 o 
  -1   5  17      887.45     1041.68     25.04 o 
   0   5  17     7120.54     6846.50     98.38 o 
   1   5  17       95.66       93.03     12.10 o 
   2   5  17     3161.53     3116.18     50.85 o 
   3   5  17      795.46      839.37     22.73 o 
   4   5  17       50.58      114.48     15.82 o 
   5   5  17        5.70       -0.75     16.36 o 
   6   5  17      833.69      811.93     70.34 o 
   7   5  17       16.29       10.46     21.96 o 
   8   5  17      380.68      323.61     32.29 o 
   9   5  17        1.58       -6.80     27.82 o 
  10   5  17       37.31       15.04     19.69 o 
  11   5  17        2.21      -21.36     28.37 o 
  12   5  17        2.34       19.78     23.01 o 
 -11   6  17       26.12       10.47     35.06 o 
 -10   6  17       67.39       93.02     34.22 o 
  -9   6  17       10.00      -25.70     25.70 o 
  -8   6  17      170.90      137.36     47.38 o 
  -7   6  17      133.87       80.19     58.13 o 
  -6   6  17       84.55       70.64     25.04 o 
  -5   6  17        5.77      -18.15     18.15 o 
  -4   6  17      228.43      197.03     30.18 o 
  -3   6  17        7.69        5.17     16.29 o 
  -2   6  17      360.42      305.74     18.99 o 
  -1   6  17     1339.35     1414.59     30.41 o 
   0   6  17      108.23       96.67     14.80 o 
   1   6  17      296.47      281.84     17.67 o 
   2   6  17        0.24       -5.11     11.36 o 
   3   6  17      517.05      506.27     22.11 o 
   4   6  17      217.18      261.40     19.48 o 
   5   6  17      151.80      163.53     21.15 o 
   6   6  17       54.28       92.33     34.36 o 
   7   6  17       14.31       19.74     20.24 o 
   8   6  17        8.50      -20.23     20.23 o 
   9   6  17        0.07       -4.29     17.85 o 
  10   6  17       37.46       26.81     41.05 o 
  11   6  17       19.28        4.11     22.25 o 
  12   6  17        0.27       35.81     27.00 o 
 -11   7  17       21.64       12.25     30.77 o 
 -10   7  17       67.82       58.74     39.67 o 
  -9   7  17      114.06       53.36     55.37 o 
  -8   7  17       67.08       39.99     73.00 o 
  -7   7  17      106.56       40.58     37.46 o 
  -6   7  17        3.05       -4.85     16.90 o 
  -5   7  17      262.08      320.87     33.31 o 
  -4   7  17      189.18      223.07     44.56 o 
  -3   7  17      118.96      179.19     38.02 o 
  -2   7  17     1029.28     1184.79     37.16 o 
  -1   7  17     2024.44     2017.76     50.74 o 
   0   7  17     1793.06     1877.13     41.69 o 
   1   7  17     1694.57     1526.07     53.78 o 
   2   7  17       80.86       52.98     14.13 o 
   3   7  17      288.04      311.46     19.69 o 
   4   7  17       51.67       57.43     15.52 o 
   5   7  17       35.07       74.59     19.42 o 
   6   7  17      125.12      151.03     21.64 o 
   7   7  17      348.22      364.96     30.05 o 
   8   7  17      246.10      228.52     28.83 o 
   9   7  17       17.58       -4.58     22.86 o 
  10   7  17       41.44       36.81     17.77 o 
  11   7  17        6.82        3.11     27.27 o 
 -11   8  17       28.69       30.98     27.61 o 
 -10   8  17       13.76       10.07     52.06 o 
  -9   8  17       22.58      -19.69     19.69 o 
  -8   8  17       18.67      -19.87     19.87 o 
  -7   8  17       19.63      -14.71     14.71 o 
  -6   8  17       11.90        6.50     16.02 o 
  -5   8  17      451.30      430.95     35.26 o 
  -4   8  17      309.48      364.18     47.38 o 
  -3   8  17      150.37      239.59     22.78 o 
  -2   8  17      663.27      654.66     29.51 o 
  -1   8  17      548.20      481.63     27.03 o 
   0   8  17       39.33       39.37     19.19 o 
   1   8  17       30.69       20.24     19.69 o 
   2   8  17      290.22      322.84     20.27 o 
   3   8  17      100.16       79.69     15.98 o 
   4   8  17      641.41      587.25     26.35 o 
   5   8  17      291.79      281.30     23.41 o 
   6   8  17       81.73       57.45     19.47 o 
   7   8  17        6.90      -20.00     23.14 o 
   8   8  17        0.76       -0.74     20.11 o 
   9   8  17       29.24       36.67     23.42 o 
  10   8  17        0.04        6.61     31.40 o 
  11   8  17       13.48       42.63     24.52 o 
 -11   9  17       33.26      111.10     46.83 o 
 -10   9  17       10.10       -5.16     23.03 o 
  -9   9  17      142.27      120.55     50.96 o 
  -8   9  17        7.03      -18.47     20.64 o 
  -7   9  17       47.92       -8.67     15.87 o 
  -6   9  17       51.43       17.09     18.57 o 
  -5   9  17        5.67        1.61     19.19 o 
  -4   9  17       12.66       -9.41     22.04 o 
  -3   9  17        5.64        4.14     16.87 o 
  -2   9  17        0.79       -1.23     18.03 o 
  -1   9  17     2617.90     2517.23     61.12 o 
   0   9  17       95.74      136.55     23.19 o 
   1   9  17     1120.07     1011.59     37.98 o 
   2   9  17      847.26      873.18     38.43 o 
   3   9  17      156.90      169.36     19.56 o 
   4   9  17      117.78      129.23     18.34 o 
   5   9  17      657.23      626.52     57.29 o 
   6   9  17        3.69       -7.86     14.59 o 
   7   9  17      163.84      181.74     31.80 o 
   8   9  17       11.27       12.87     19.56 o 
   9   9  17      141.45      152.70     31.68 o 
  10   9  17        0.06       36.40     29.75 o 
 -10  10  17        0.14       28.87     23.67 o 
  -9  10  17       34.85       56.20     49.86 o 
  -8  10  17        3.33        3.55     24.31 o 
  -7  10  17       35.45       27.26     15.00 o 
  -6  10  17      152.98       84.49     44.08 o 
  -5  10  17       52.10       28.68     25.89 o 
  -4  10  17        9.02        6.79     16.10 o 
  -3  10  17       76.39       62.93     17.35 o 
  -2  10  17      512.15      509.68     28.37 o 
  -1  10  17       11.65       28.43     17.87 o 
   0  10  17      152.73      172.78     23.32 o 
   1  10  17       90.27      114.40     23.74 o 
   2  10  17      163.00      204.59     26.43 o 
   3  10  17        9.71       19.54     15.72 o 
   4  10  17      424.73      361.32     23.50 o 
   5  10  17       51.43       76.22     16.74 o 
   6  10  17       15.06       12.52     14.10 o 
   7  10  17        4.31       19.23     17.28 o 
   8  10  17        0.14      -11.10     17.69 o 
   9  10  17        4.20        8.44     21.24 o 
  10  10  17       40.17       57.24     22.59 o 
 -10  11  17        5.23       49.03     30.30 o 
  -9  11  17       10.17       56.20     30.30 o 
  -8  11  17       30.82       43.52     22.04 o 
  -7  11  17       33.80       30.13     25.89 o 
  -6  11  17       13.67        9.51     16.14 o 
  -5  11  17        8.36       -2.39     15.51 o 
  -4  11  17        4.50       -0.94     10.86 o 
  -3  11  17      465.22      432.80     31.09 o 
  -2  11  17        3.53        0.84     14.08 o 
  -1  11  17     1099.57     1053.71     46.34 o 
   0  11  17      276.61      275.44     26.03 o 
   1  11  17     1472.15     1272.67     58.30 o 
   2  11  17      348.31      392.95     30.05 o 
   3  11  17       16.39       38.80     14.03 o 
   4  11  17       24.52       12.69     12.02 o 
   5  11  17        9.25       24.99     13.33 o 
   6  11  17        6.71        6.01     11.95 o 
   7  11  17       75.76       95.76     17.12 o 
   8  11  17       14.53       29.70     17.33 o 
   9  11  17       70.90      115.01     38.84 o 
  10  11  17        4.87       59.50     23.69 o 
 -10  12  17        4.39       34.16     24.79 o 
  -9  12  17       26.74      -20.94     20.94 o 
  -8  12  17        0.03       -6.06     24.24 o 
  -7  12  17       65.07      107.99     31.95 o 
  -6  12  17       27.76       33.06     28.65 o 
  -5  12  17        9.81      -12.26     15.22 o 
  -4  12  17      289.17      272.72     42.97 o 
  -3  12  17       68.90       52.01     18.39 o 
  -2  12  17       21.90       23.54     12.24 o 
  -1  12  17      154.90       73.67     29.65 o 
   0  12  17       77.65       89.39     25.94 o 
   1  12  17      237.98      194.04     35.30 o 
   2  12  17      247.00      242.52     29.32 o 
   3  12  17      118.40      130.39     24.48 o 
   4  12  17        1.56       15.83     12.88 o 
   5  12  17       67.62       76.73     15.20 o 
   6  12  17        9.06       13.02     19.79 o 
   7  12  17       14.17       26.93     14.59 o 
   8  12  17       12.68       42.81     19.31 o 
   9  12  17        0.04      -11.35     53.72 o 
  -9  13  17        1.49       -1.10     22.59 o 
  -8  13  17        9.93       33.06     21.49 o 
  -7  13  17        2.24       18.73     23.69 o 
  -6  13  17        3.15      -23.14     25.89 o 
  -5  13  17       13.10        4.41     23.69 o 
  -4  13  17        5.58       12.54     14.71 o 
  -3  13  17        5.77       22.93     11.30 o 
  -2  13  17      205.92      231.62     25.07 o 
  -1  13  17      294.05      305.76     30.17 o 
   0  13  17      369.50      389.80     34.05 o 
   1  13  17       59.65       40.72     17.37 o 
   2  13  17      434.69      421.98     36.79 o 
   3  13  17       58.21       60.08     20.11 o 
   4  13  17       69.50       53.49     23.07 o 
   5  13  17       10.91       29.25     14.81 o 
   6  13  17       20.55       28.03     21.80 o 
   7  13  17        0.69        1.37     33.44 o 
   8  13  17       28.40       70.28     24.08 o 
   9  13  17       17.05       82.09     19.83 o 
  -8  14  17        0.01       18.18     21.49 o 
  -7  14  17       43.35      103.03     25.34 o 
  -6  14  17        0.57       22.59     22.59 o 
  -5  14  17       62.18       84.30     30.30 o 
  -4  14  17        4.36       33.23     13.25 o 
  -3  14  17      172.49      208.02     20.66 o 
  -2  14  17       23.50       32.85     16.44 o 
  -1  14  17        9.78        5.29     12.86 o 
   0  14  17       11.68        4.57     14.79 o 
   1  14  17      227.23      245.72     33.66 o 
   2  14  17       13.44       13.77     16.99 o 
   3  14  17      182.73      210.15     34.05 o 
   4  14  17        7.95      -10.07     19.55 o 
   5  14  17       66.86       43.31     22.12 o 
   6  14  17        0.20       17.59     28.63 o 
   7  14  17       17.16       25.49     23.02 o 
   8  14  17       13.07       -6.61     46.28 o 
  -6  15  17        1.31       -7.71     19.83 o 
  -5  15  17        0.42        2.75     16.53 o 
  -4  15  17       19.79       75.96     18.18 o 
  -3  15  17        0.60       22.49     35.26 o 
  -2  15  17       80.87      102.11     18.04 o 
  -1  15  17        3.99        1.19     16.16 o 
   0  15  17       56.29       38.55     17.28 o 
   1  15  17       50.84       10.68     17.58 o 
   2  15  17       21.98       12.18     17.28 o 
   3  15  17        3.71        0.68     18.79 o 
   4  15  17        1.70        8.28     19.76 o 
   5  15  17        0.32        0.65     29.32 o 
   6  15  17        2.29      -22.55     22.55 o 
   7  15  17        1.14        5.12     23.69 o 
  -5  16  17       51.56       60.60     18.73 o 
  -4  16  17       12.30       40.11     15.98 o 
  -3  16  17       77.90      180.00     56.47 o 
  -2  16  17        2.57       10.43     50.14 o 
  -1  16  17        2.70        1.10     19.43 o 
   0  16  17       21.95       13.57     17.15 o 
   1  16  17       32.22       22.10     20.77 o 
   2  16  17        9.46       -4.38     17.39 o 
   3  16  17       74.87       79.73     23.47 o 
   4  16  17        8.53       15.48     21.62 o 
   5  16  17       92.99       99.76     24.68 o 
   6  16  17        9.46       14.92     36.36 o 
   7  16  17        6.13      112.94     16.53 o 
  -3  17  17        2.94       56.71     25.89 o 
  -2  17  17       32.09      124.06     40.49 o 
  -1  17  17       58.94      134.19     22.43 o 
   0  17  17        2.73       10.14     18.66 o 
   1  17  17       25.20       17.42     19.84 o 
   2  17  17        1.08       -8.26     35.26 o 
   3  17  17        0.03        3.51     15.62 o 
   4  17  17        0.00       23.43     20.78 o 
   5  17  17        0.10        5.51     40.22 o 
  -3  18  17        5.31       77.13     22.04 o 
  -2  18  17       14.40        6.61     23.14 o 
  -1  18  17        0.27        8.39     25.34 o 
   0  18  17       17.21       18.31     16.27 o 
   1  18  17       24.21       25.29     17.22 o 
   2  18  17       12.59        6.52     18.74 o 
 -12   0  18       42.86       25.34     50.14 o 
 -10   0  18       54.72       77.68     63.91 o 
  -8   0  18        6.89      -19.28     39.12 o 
  -6   0  18      136.51      144.90     51.24 o 
  -4   0  18      692.93      693.13     39.22 o 
  -2   0  18     5997.97     5742.25    135.96 o 
   0   0  18     3684.01     3098.19     78.89 o 
   2   0  18      876.07      824.17     25.17 o 
   4   0  18        4.63      -11.66     11.66 o 
   6   0  18       54.13       46.56     17.01 o 
   8   0  18      628.44      534.97     53.99 o 
  10   0  18       12.70       51.79     35.26 o 
  12   0  18        1.88       63.91     30.85 o 
 -12   1  18        3.29        2.40     46.36 o 
 -11   1  18        1.92        4.75     55.92 o 
 -10   1  18       31.75       53.89     40.21 o 
  -9   1  18        0.11       -7.62     37.78 o 
  -8   1  18       28.45      -12.78     37.20 o 
  -7   1  18       13.61       12.95     28.69 o 
  -6   1  18       11.94       14.32     28.81 o 
  -5   1  18       61.66       37.79     21.83 o 
  -4   1  18     1365.33     1256.44     36.59 o 
  -3   1  18      260.54      289.43     20.00 o 
  -2   1  18      806.57      761.92     25.90 o 
  -1   1  18      302.04      381.24     19.06 o 
   0   1  18      290.13      222.76     15.48 o 
   1   1  18        1.87       12.28      8.18 o 
   2   1  18      180.87      171.35     10.10 o 
   3   1  18       35.78       50.33      9.17 o 
   4   1  18        1.99       -1.56      8.46 o 
   5   1  18       91.12       55.07     10.08 o 
   6   1  18       90.81       58.59     12.33 o 
   7   1  18      196.08      239.54     30.57 o 
   8   1  18      729.67      665.92     41.46 o 
   9   1  18       12.48       47.98     23.12 o 
  10   1  18        0.18       -9.98     20.58 o 
  11   1  18        0.72       -1.60     22.43 o 
  12   1  18        2.83       48.47     22.28 o 
 -12   2  18       12.55       24.43     38.93 o 
 -11   2  18       67.42       56.27     39.37 o 
 -10   2  18       73.84       66.92     36.03 o 
  -9   2  18       33.52       40.59     34.66 o 
  -8   2  18      115.32      111.62     34.05 o 
  -7   2  18       96.00      133.45     38.75 o 
  -6   2  18       53.62       42.49     31.99 o 
  -5   2  18      172.20      197.41     25.01 o 
  -4   2  18      411.47      473.44     24.82 o 
  -3   2  18      947.61      887.86     28.47 o 
  -2   2  18      352.49      410.24     20.99 o 
  -1   2  18     2202.61     2266.29     51.13 o 
   0   2  18     1166.83     1110.02     28.44 o 
   1   2  18      127.54      126.88     11.18 o 
   2   2  18      120.79      136.39      9.66 o 
   3   2  18        3.10        7.27      8.26 o 
   4   2  18      182.64      220.37     12.22 o 
   5   2  18       10.66       -5.93      8.57 o 
   6   2  18       14.87        9.48     12.30 o 
   7   2  18        0.34        2.99     20.47 o 
   8   2  18      156.46      172.85     37.46 o 
   9   2  18       17.97       29.45     37.46 o 
  10   2  18       10.58       16.30     22.23 o 
  11   2  18        1.03       -9.52     19.29 o 
  12   2  18        1.84        6.70     51.79 o 
 -11   3  18        0.54       -6.26     39.32 o 
 -10   3  18        3.88      -18.92     32.71 o 
  -9   3  18        2.09       -6.83     29.99 o 
  -8   3  18      140.61       95.12     33.11 o 
  -7   3  18        1.81      -22.98     30.88 o 
  -6   3  18       72.87      122.87     27.09 o 
  -5   3  18      117.72      176.08     25.44 o 
  -4   3  18        3.30        9.78     19.86 o 
  -3   3  18      618.82      615.53     25.61 o 
  -2   3  18      501.16      528.55     25.75 o 
  -1   3  18      297.76      355.11     18.70 o 
   0   3  18       44.08       57.20     20.43 o 
   1   3  18      636.93      589.22     18.00 o 
   2   3  18       98.65      161.73     12.19 o 
   3   3  18      233.61      206.49     11.15 o 
   4   3  18       89.04       94.79     11.42 o 
   5   3  18      216.53      256.71     16.57 o 
   6   3  18       47.88       55.32     13.60 o 
   7   3  18      476.00      431.98     33.40 o 
   8   3  18        4.41      -20.86     20.86 o 
   9   3  18       44.48       38.51     22.10 o 
  10   3  18        5.80       -8.83     19.04 o 
  11   3  18        9.07       41.52     21.95 o 
  12   3  18        2.38       31.85     21.60 o 
 -11   4  18       80.42      111.01     39.04 o 
 -10   4  18       22.31        5.38     34.18 o 
  -9   4  18      144.55      140.15     40.22 o 
  -8   4  18        0.04      -32.33     32.33 o 
  -7   4  18       90.06      107.77     37.74 o 
  -6   4  18      147.45      206.94     28.27 o 
  -5   4  18      113.16      187.33     27.89 o 
  -4   4  18        5.07       30.17     19.86 o 
  -3   4  18     2572.58     2596.82     65.92 o 
  -2   4  18      308.59      348.27     20.22 o 
  -1   4  18      458.44      438.06     20.61 o 
   0   4  18       11.20       -4.17     10.92 o 
   1   4  18     1316.66     1400.67     28.66 o 
   2   4  18        0.45        1.08      9.21 o 
   3   4  18        5.14        3.51      8.76 o 
   4   4  18        0.60        7.99      9.72 o 
   5   4  18      366.86      298.41     23.46 o 
   6   4  18      141.35      117.56     20.17 o 
   7   4  18      309.15      261.17     28.44 o 
   8   4  18        7.63      -10.90     18.65 o 
   9   4  18       28.15       41.69     25.34 o 
  10   4  18        0.89       -7.65     21.21 o 
  11   4  18        2.44       35.46     24.52 o 
  12   4  18        2.39       24.62     19.63 o 
 -11   5  18        0.11       36.06     32.12 o 
 -10   5  18       17.35       -7.92     30.57 o 
  -9   5  18       11.16        2.49     29.49 o 
  -8   5  18        2.87      -22.39     22.98 o 
  -7   5  18      181.08      174.86     34.71 o 
  -6   5  18       77.79       58.77     22.87 o 
  -5   5  18        0.21        1.31     27.61 o 
  -4   5  18      744.26      758.78     50.67 o 
  -3   5  18      304.96      294.10     24.48 o 
  -2   5  18      216.17      248.68     19.20 o 
  -1   5  18     1002.73     1126.62     40.80 o 
   0   5  18      371.13      442.46     21.37 o 
   1   5  18      522.35      567.27     21.70 o 
   2   5  18      428.69      505.36     27.33 o 
   3   5  18      325.99      411.51     15.99 o 
   4   5  18      572.55      586.92     31.01 o 
   5   5  18      209.95      202.91     20.44 o 
   6   5  18      199.91      252.11     24.16 o 
   7   5  18        7.63       14.51     19.83 o 
   8   5  18       54.56       75.86     23.43 o 
   9   5  18      149.48      118.44     25.06 o 
  10   5  18        0.14        1.64     23.14 o 
  11   5  18        3.61       14.16     21.36 o 
  12   5  18        3.32       46.83     23.14 o 
 -11   6  18       58.09       69.40     39.94 o 
 -10   6  18       20.69       16.41     33.96 o 
  -9   6  18       48.83       35.81     44.35 o 
  -8   6  18       37.27       19.73     27.11 o 
  -7   6  18       38.31       24.33     32.23 o 
  -6   6  18       20.99       15.38     20.02 o 
  -5   6  18       62.74       44.56     23.91 o 
  -4   6  18      111.29       82.86     19.85 o 
  -3   6  18      461.19      464.68     35.14 o 
  -2   6  18      130.03      104.82     24.64 o 
  -1   6  18     3539.19     3468.13     63.67 o 
   0   6  18      186.23      158.07     16.03 o 
   1   6  18      526.46      525.44     22.33 o 
   2   6  18       11.99       11.09     18.57 o 
   3   6  18      272.09      275.32     17.99 o 
   4   6  18      227.53      227.21     18.72 o 
   5   6  18       52.74       86.00     18.55 o 
   6   6  18       69.38       95.00     19.75 o 
   7   6  18      264.17      292.26     28.57 o 
   8   6  18      124.70      132.12     27.00 o 
   9   6  18       25.69       29.63     18.53 o 
  10   6  18       19.12       29.22     20.07 o 
  11   6  18        1.24       28.42     20.66 o 
 -11   7  18        1.00      -14.42     26.80 o 
 -10   7  18        0.41       -6.05     29.19 o 
  -9   7  18        0.15      -17.53     23.28 o 
  -8   7  18       22.62        0.59     22.19 o 
  -7   7  18        0.38      -18.14     18.14 o 
  -6   7  18      120.62       65.15     31.00 o 
  -5   7  18      340.55      381.34     53.72 o 
  -4   7  18       55.93       45.03     19.06 o 
  -2   7  18      590.69      612.96     36.02 o 
  -1   7  18      325.98      322.66     24.21 o 
   0   7  18      285.22      326.14     19.96 o 
   1   7  18      161.79      261.33     24.28 o 
   2   7  18     1304.17     1340.19     43.45 o 
   3   7  18      614.71      528.37     23.56 o 
   4   7  18       58.27       73.29     16.20 o 
   5   7  18      162.89      202.69     21.25 o 
   6   7  18      213.87      208.15     22.49 o 
   7   7  18       67.07       76.55     18.45 o 
   8   7  18       11.91       16.87     19.01 o 
   9   7  18       10.35       10.22     52.62 o 
  10   7  18       38.71       29.34     19.82 o 
  11   7  18        0.04       35.26     18.34 o 
 -11   8  18        8.30       27.34     57.85 o 
 -10   8  18       51.29       17.07     35.26 o 
  -9   8  18       14.10       -4.56     25.64 o 
  -8   8  18       23.64        6.47     37.19 o 
  -7   8  18       51.55       36.02     16.60 o 
  -6   8  18        6.72       -0.74     15.63 o 
  -5   8  18       22.79       21.97     20.14 o 
  -4   8  18      568.43      655.85     73.55 o 
  -3   8  18      232.28      305.84     36.09 o 
  -2   8  18      443.62      394.54     33.00 o 
  -1   8  18       22.48       35.97     18.60 o 
   0   8  18      100.22      111.89     21.10 o 
   1   8  18      145.24      124.25     21.81 o 
   2   8  18        1.16       -5.63     19.53 o 
   3   8  18       19.50       33.65     20.44 o 
   4   8  18      466.04      452.66     24.04 o 
   5   8  18        1.45        4.43     14.31 o 
   6   8  18      179.68      170.63     19.40 o 
   7   8  18      181.64      173.44     19.87 o 
   8   8  18       18.09       37.68     18.27 o 
   9   8  18        0.53      -17.19     17.19 o 
  10   8  18        0.23       -4.84     19.19 o 
  11   8  18        9.64       21.91     27.55 o 
 -11   9  18        2.43       43.52     48.48 o 
 -10   9  18        0.11       30.43     50.96 o 
  -9   9  18        2.44       -2.82     24.03 o 
  -8   9  18       14.31      -17.19     21.70 o 
  -7   9  18       75.66       14.16     16.71 o 
  -6   9  18       43.57       22.13     14.74 o 
  -5   9  18      212.13      195.07     66.39 o 
  -4   9  18        3.03       13.85     21.60 o 
  -3   9  18      336.74      326.12     33.65 o 
  -2   9  18      404.47      394.75     25.78 o 
  -1   9  18      300.85      405.85     28.18 o 
   0   9  18      411.14      393.20     28.39 o 
   1   9  18       90.85      128.25     22.90 o 
   2   9  18      233.48      263.25     26.89 o 
   3   9  18      468.11      500.13     33.36 o 
   4   9  18        8.58      -13.88     14.00 o 
   5   9  18       24.67       24.42     14.53 o 
   6   9  18       73.19       60.54     14.17 o 
   7   9  18        4.29        8.58     29.25 o 
   8   9  18      144.22      144.00     21.08 o 
   9   9  18        2.63       33.51     20.34 o 
  10   9  18       22.33       35.20     31.13 o 
  11   9  18       10.63       99.72     23.69 o 
 -10  10  18       46.36       40.05     22.19 o 
  -9  10  18        1.31      -13.56     22.52 o 
  -8  10  18       18.03       -3.31     26.45 o 
  -7  10  18       39.88       21.95     20.17 o 
  -6  10  18        6.59       15.46     19.49 o 
  -5  10  18       75.90       55.65     53.44 o 
  -4  10  18      195.10      155.35     77.13 o 
  -3  10  18        2.04       34.24     21.02 o 
  -2  10  18      688.34      719.08     32.27 o 
  -1  10  18       14.25       38.82     19.47 o 
   0  10  18      782.65      718.18     33.66 o 
   1  10  18       57.26       39.89     20.56 o 
   2  10  18       14.47       12.72     21.34 o 
   3  10  18      596.45      626.44     50.77 o 
   4  10  18       35.83       33.25     13.34 o 
   5  10  18       35.28        8.98     11.45 o 
   6  10  18       81.79      121.15     15.59 o 
   7  10  18        0.30       -9.90     25.57 o 
   8  10  18       26.86       40.67     17.00 o 
   9  10  18       14.84       26.40     53.72 o 
  10  10  18       16.01       56.42     41.05 o 
 -10  11  18        7.75       13.22     22.59 o 
  -9  11  18       10.03      -15.43     26.45 o 
  -8  11  18       22.77       12.12     20.94 o 
  -7  11  18       36.92       32.25     22.40 o 
  -6  11  18        1.24       -5.38     17.60 o 
  -5  11  18        4.74      -16.51     16.51 o 
  -4  11  18       11.53       14.14     17.60 o 
  -3  11  18       82.38       66.47     24.24 o 
  -2  11  18        3.39        0.47     13.68 o 
  -1  11  18      254.64      278.30     31.15 o 
   0  11  18      226.57      253.19     24.22 o 
   1  11  18      262.59      276.58     26.29 o 
   2  11  18        6.21       -7.54     18.71 o 
   3  11  18       96.68      144.71     26.70 o 
   4  11  18       14.26       26.65     24.31 o 
   5  11  18       24.49       39.90     13.44 o 
   6  11  18      120.36      142.34     16.32 o 
   7  11  18       16.34       -1.57     28.81 o 
   8  11  18       63.76       30.88     29.15 o 
   9  11  18       47.52      145.79     22.42 o 
  10  11  18        1.29       84.85     21.49 o 
  -9  12  18        5.25       69.42     30.30 o 
  -8  12  18       11.63      -23.69     23.69 o 
  -7  12  18        7.53       39.12     25.34 o 
  -6  12  18        0.07      -22.59     22.59 o 
  -5  12  18       80.11       37.82     30.30 o 
  -4  12  18      107.06      150.41     38.57 o 
  -3  12  18       75.27       93.78     28.28 o 
  -2  12  18       30.27       24.71     17.16 o 
  -1  12  18      184.86      195.20     24.48 o 
   0  12  18      501.59      487.14     34.12 o 
   1  12  18        0.89        3.84     16.77 o 
   2  12  18      136.63      115.26     23.00 o 
   3  12  18       18.46        9.89     22.43 o 
   4  12  18        5.94        1.28     20.53 o 
   5  12  18       45.09       31.40     24.85 o 
   6  12  18        8.34       31.55     17.82 o 
   7  12  18       14.19       27.44     18.03 o 
   8  12  18       25.69       64.65     17.71 o 
   9  12  18        6.87       25.94     44.08 o 
  -9  13  18       19.90       32.51     22.04 o 
  -8  13  18       27.89       20.94     24.24 o 
  -7  13  18       16.61       93.66     29.75 o 
  -6  13  18       84.94      101.37     30.85 o 
  -5  13  18        0.33       19.83     25.34 o 
  -4  13  18       22.14       27.49     18.30 o 
  -3  13  18       28.03       36.56     11.08 o 
  -2  13  18       67.85       71.82     19.40 o 
  -1  13  18       55.41       56.40     13.67 o 
   0  13  18        0.08       -6.15     14.26 o 
   1  13  18      212.29      218.87     31.05 o 
   2  13  18      159.74      178.12     29.88 o 
   3  13  18       28.00       43.70     21.68 o 
   4  13  18      208.22      147.52     25.57 o 
   5  13  18       11.25       20.79     22.99 o 
   6  13  18        5.79       30.89     21.29 o 
   7  13  18       27.11       24.81     33.33 o 
   8  13  18       12.90       20.29     16.80 o 
   9  13  18       26.21      109.64     17.08 o 
  -8  14  18        8.05      -16.53     19.83 o 
  -7  14  18        0.31       41.87     22.59 o 
  -6  14  18       17.77       49.59     24.24 o 
  -5  14  18        8.71      -15.98     23.69 o 
  -4  14  18       22.06       22.04     21.49 o 
  -3  14  18       76.21       71.36     25.62 o 
  -2  14  18        6.05       20.18     16.70 o 
  -1  14  18      100.81      139.49     18.92 o 
   0  14  18       10.82        7.28     13.59 o 
   1  14  18       37.02       32.28     15.64 o 
   2  14  18        0.79      -12.45     15.54 o 
   3  14  18        0.02       -9.68     18.63 o 
   4  14  18       47.97       44.04     20.94 o 
   5  14  18        6.06       23.24     21.96 o 
   6  14  18        9.23      -15.93     24.12 o 
   7  14  18        0.40      -13.72     26.67 o 
   8  14  18       15.86       73.28     15.98 o 
  -7  15  18        0.12      -18.73     18.73 o 
  -6  15  18       60.68       19.83     20.94 o 
  -5  15  18        1.06       32.51     22.04 o 
  -4  15  18       42.63       35.81     23.14 o 
  -3  15  18       69.09      129.47     43.80 o 
  -2  15  18        0.90       42.15     19.83 o 
  -1  15  18       57.74       51.92     13.79 o 
   0  15  18      123.96       91.04     16.96 o 
   1  15  18       28.15        0.61     16.20 o 
   2  15  18       97.87       58.71     19.10 o 
   3  15  18        1.64       24.11     19.42 o 
   4  15  18       11.52       23.86     19.79 o 
   5  15  18        3.59       15.26     21.10 o 
   6  15  18        9.68      -20.54     31.46 o
[truncated: 162,452 more chars]
